# Supplementary material for: m6A reader hnRNPA2B1 drives multiple myeloma osteolytic bone disease
Source: Theranostics. 2022 Nov 14;12(18):7760–74. doi: 10.7150/thno.76852 (PMC9706590; doi:10.7150/thno.76852)
Supplement: Supplementary file 2 — Supplementary table 3. [file thnov12p7760s2.xlsx]

## Sheet: GSE6691
Supplementary Table 3. GSE6691 processed data
	log2Fold Change （Myeloma VS Health)	AveExpr	adj.P.Val
IGLL5	-5.12052	6.89775	9.25576e-11
IGLV1-44	-3.04988	7.02358	2.93968e-09
DHRS3	-1.28806	6.54859	4.91052e-07
DPF2	1.34685	5.84218	3.14506e-06
IGHM	-3.38599	7.08406	5.39859e-06
PSENEN	1.69583	6.72076	5.39859e-06
ARMC7	-1.16315	6.59022	5.39859e-06
TOM1L2	-1.27162	7.09358	5.39859e-06
SYN1	-1.00539	6.10568	5.93934e-06
NNAT	-1.40268	6.97477	7.80874e-06
CDX1	-1.2175	6.95575	7.80874e-06
ILF2	2.36189	7.15399	1.35741e-05
GDPD2	-0.79059	6.45208	1.35741e-05
DCTD	1.60977	6.81642	1.35741e-05
IGLJ3	-2.82464	7.68651	1.35741e-05
EID1	1.74752	6.40021	1.35741e-05
B3GNT3	-1.27952	7.38658	1.35741e-05
PLAC4	-1.66444	7.25234	1.35741e-05
PRPH	-1.31668	5.91288	1.35741e-05
LYPLA2	-1.02761	7.50634	1.35741e-05
POU5F1B	-1.11225	6.08934	1.35741e-05
DNAJA4	-1.5118	6.9154	1.35741e-05
HGH1	-1.11493	6.82314	1.35741e-05
BPIFA1	-0.814037	5.87027	1.60878e-05
CCDC47	2.1788	6.61188	1.62302e-05
BCAM	-1.0131	6.43344	1.70307e-05
CA7	-1.01859	6.56938	1.70942e-05
MIIP	-1.08968	7.20372	1.74882e-05
KLHL25	-0.686274	6.22046	1.74882e-05
PIGR	-0.856086	6.16605	1.8845e-05
MYO1C	-1.51566	7.67271	1.8845e-05
EHD2	-1.08548	6.66065	2.0262e-05
FURIN	-1.31654	7.62055	2.06022e-05
TMEM248	1.46695	7.55565	2.33876e-05
TAC3	-0.916596	5.78271	2.35951e-05
SEMA6C	-1.35944	7.11662	2.389e-05
TCF7	-1.45659	6.61833	2.50542e-05
DLX2	-0.657263	5.24494	2.50542e-05
ENGASE	-0.92791	7.17905	2.50542e-05
KIR2DL5A	-1.46488	6.98701	2.50542e-05
ALS2CL	-1.48386	7.07478	2.50542e-05
IKBKE	-0.911727	6.34227	2.72231e-05
HUWE1	-0.779664	7.40092	2.83352e-05
ANGPT4	-0.945095	5.59875	2.83352e-05
PRPS2	1.4094	5.72351	2.83352e-05
GSK3A	-0.992463	7.32214	2.83352e-05
VPS52	-1.57038	8.185	2.83352e-05
HNRNPC	1.43378	7.28691	2.83352e-05
ERN2	-1.60237	7.2653	2.83352e-05
ADRBK1	-0.841585	6.89386	2.83352e-05
ALG9	1.53016	6.09217	2.83352e-05
ADM2	-1.19644	7.3564	2.83352e-05
UBAC1	1.15274	5.85312	2.90501e-05
CALCOCO1	-0.887809	7.02662	2.98273e-05
KCNS1	-1.58471	7.7803	3.10605e-05
GNB3	-1.32828	6.58025	3.11365e-05
CLDN15	-1.3738	7.39875	3.11365e-05
IGHD	-3.40227	6.52573	3.16736e-05
A1CF	-0.89516	4.54662	3.16736e-05
LRRC15	-0.636536	5.34516	3.16736e-05
DCHS2	-0.835068	6.15112	3.16736e-05
PRR34	-0.918142	5.91114	3.16736e-05
GFRA4	-0.768506	5.73162	3.16736e-05
CD27	-2.98729	6.7228	3.16736e-05
P2RX6	-0.712262	6.12159	3.16736e-05
TAX1BP1	0.918524	6.3045	3.16736e-05
GJA8	-1.01975	6.81555	3.43159e-05
TGM3	-0.701333	5.50218	3.50066e-05
CASR	-0.605097	5.45602	3.6022e-05
HYAL1	-0.812795	5.17448	3.60837e-05
C1orf61	-0.707809	5.67721	3.79877e-05
CHRM2	-0.490413	5.44066	3.86309e-05
HOXC8	-1.26228	6.38015	3.86309e-05
CHST5	-1.18629	6.40683	3.86309e-05
ZNF862	-0.804645	6.36216	3.86309e-05
C11orf58	1.39332	7.98328	3.92959e-05
PSMA2	1.47271	7.03976	3.99441e-05
LYPD3	-0.924044	5.83022	4.20751e-05
SLC7A8	-0.570938	5.69582	4.24703e-05
HTR3A	-0.45617	5.19543	4.3072e-05
SLMO2	1.23058	4.37569	4.3283e-05
ACAT1	1.46921	6.66525	4.3283e-05
TMEM14B	1.95375	6.46249	4.3283e-05
LRRC61	-1.06693	6.35758	4.3283e-05
SRCAP	-0.607129	6.21108	4.33167e-05
AC007389.3	-1.1411	5.94849	4.88816e-05
SPDEF	-1.0663	7.13336	5.19058e-05
GPR153	-1.01554	6.91419	5.23759e-05
FXYD3	-0.660183	5.80761	5.29425e-05
SUCLG2	2.20618	6.32262	5.29425e-05
UNC5B	-0.761255	6.65217	5.29425e-05
OR5I1	-0.629295	4.62972	5.32048e-05
SORBS3	-0.895925	6.6058	5.43922e-05
VAV2	-0.889568	5.59175	5.48371e-05
PLCD1	-1.28216	7.75092	5.48371e-05
ANKRD2	-0.677283	5.3814	5.70055e-05
PNMA3	-0.779608	6.56169	5.70055e-05
TEX40	-1.05953	6.27211	5.73055e-05
SYT2	-0.900607	6.89436	5.73055e-05
RAB3IL1	-1.27883	7.08394	5.88134e-05
PTEN	0.842291	5.32304	5.88134e-05
NENF	-0.749826	6.54957	5.88134e-05
PP13	-1.22323	7.1794	5.90018e-05
TRAIP	-0.507356	4.72247	5.93489e-05
OSBP2	-0.867171	6.19484	5.95596e-05
INO80B	-1.04439	7.33928	5.95596e-05
CD6	-0.845132	5.8652	6.00195e-05
PXDC1	-0.901331	6.33333	6.00668e-05
KLK1	-1.15508	7.25796	6.00668e-05
FOSL1	-0.579508	5.21158	6.00668e-05
MINK1	-0.834889	7.04699	6.00668e-05
EFNB3	-0.715899	5.87484	6.00668e-05
GLDC	-0.958454	5.21181	6.00668e-05
COA1	0.866141	5.21046	6.00668e-05
PRDM14	-0.996986	6.23338	6.05508e-05
PPP5C	-0.686988	6.20969	6.05508e-05
OVGP1	-1.24609	7.07155	6.21034e-05
ARPC1A	1.35538	7.24432	6.21034e-05
GUSBP11	-1.62822	7.42592	6.26593e-05
HCRP1	-0.495808	5.38874	6.27934e-05
CEBPA-AS1	-1.40102	7.30769	6.27934e-05
SLC1A7	-0.595747	5.75924	6.41871e-05
LGALS4	-0.718796	4.31157	6.54966e-05
SEMA4F	-0.457874	5.61284	6.54966e-05
STRA6	-0.790187	5.85052	6.55052e-05
TCERG1	1.60769	5.66554	6.55798e-05
GAS7	-0.565234	5.32323	6.56058e-05
IGK	-2.96695	7.32989	6.58558e-05
HNRNPAB	1.58067	8.13797	6.60563e-05
DIMT1	0.878315	5.92848	6.60563e-05
NACAP1	-0.795604	10.7594	6.85915e-05
HSPA9	1.49063	6.59658	6.9436e-05
SNRPE	1.46338	6.52421	6.97473e-05
TAOK1	-1.78493	7.54553	6.97473e-05
SIRT2	-1.2452	8.29235	7.02701e-05
ETF1	1.68624	6.83998	7.03902e-05
PLA2G6	-0.714945	6.37418	7.03902e-05
GGA1	-0.895275	7.52124	7.10899e-05
PRORY	-0.736797	6.83674	7.16884e-05
CYP2A7	-0.786877	4.86166	7.16884e-05
NLRX1	-0.994785	6.69356	7.4625e-05
PPP2R3C	1.47721	5.02296	7.4625e-05
PDE6G	-1.02155	5.67687	7.59575e-05
OR1F1	-0.978229	6.30823	7.59575e-05
PQLC2	-0.965207	6.27101	7.59575e-05
MBD3	-0.912978	6.77227	7.59575e-05
MUC3B	-0.652195	6.07227	7.59575e-05
PODNL1	-1.096	6.52516	7.59575e-05
SHBG	-0.662625	6.04668	7.70517e-05
AVPR1B	-1.11001	6.5681	7.70517e-05
HPX	-0.9898	6.38545	7.76226e-05
LMAN1L	-0.708381	5.75372	8.01526e-05
NKX3-1	-0.553229	5.24722	8.01526e-05
GP1BA	-0.600302	5.38759	8.01526e-05
ALOX12P2	-0.825229	6.07725	8.23477e-05
CBX3	1.30071	6.82168	8.30665e-05
METTL5	0.960524	5.64713	8.53377e-05
PTPRO	-1.01739	7.27203	8.72842e-05
C11orf16	-1.32983	7.74098	8.72842e-05
UQCRC2	1.67825	7.2745	8.80894e-05
IGLC1	-2.72716	8.73656	9.07264e-05
PCNP	1.27409	7.5462	9.29215e-05
HP1BP3	-1.15559	7.5803	9.29215e-05
E2F4	-1.11787	6.77222	9.29237e-05
ALPK1	-1.49332	7.07638	9.29237e-05
MAPK8	-0.674872	5.32623	9.61822e-05
HSP90AB1	1.79302	7.84891	9.68213e-05
CASP10	-0.690097	6.31464	9.68213e-05
DMWD	-0.996254	6.88733	9.70625e-05
SNRPD1	0.816802	5.49523	9.70625e-05
NCR1	-0.522056	4.9601	9.85285e-05
HNRNPDL	0.57683	7.11524	9.97268e-05
NDUFA5	1.04037	4.78882	9.97268e-05
ADCY6	-0.560705	5.64718	9.97268e-05
OPHN1	-2.1803	8.18437	9.97268e-05
PLA2G2D	-1.06159	6.33345	9.97268e-05
DDX41	1.07099	6.77833	9.97268e-05
PPP2R5E	1.44513	5.85514	0.000100662
DENND1C	-1.03775	6.86677	0.000101682
ACR	-0.909326	4.77743	0.000104115
SCP2	1.54135	6.77503	0.000105394
SSBP1	1.32186	6.18082	0.000111179
IBA57	-0.719683	6.73927	0.000111179
PIGG	1.21827	5.73844	0.000111179
RTN3	1.67477	7.48188	0.000111335
PART1	-0.528531	4.75967	0.000111335
MKRN1	1.47291	6.50461	0.000111335
HIVEP3	-0.755861	6.60447	0.000111433
CSDC2	-0.855576	6.22669	0.000111433
SLC41A3	-0.90156	7.74583	0.000111433
PPT1	1.56254	8.18105	0.000111433
LMF2	-1.15049	7.95786	0.000111433
DAO	-0.613875	5.14471	0.000111433
CCL11	-0.784039	4.71189	0.000111433
NIT2	1.59233	6.90415	0.000111433
GALNT2	1.60104	6.47553	0.000111433
CNR2	-1.04408	6.26175	0.000111433
MB	-0.627295	5.82555	0.000113617
PRKAR2A	-0.91465	6.81566	0.000115293
MAP3K19	-1.20103	6.47235	0.000122718
CANX	1.09813	8.57794	0.000123749
C6orf15	-1.21388	6.76533	0.000124278
TREM2	-0.673562	5.64961	0.000124278
CA9	-1.02643	5.82237	0.000124278
PLXNB1	-0.480298	5.31622	0.000125707
CREB3L1	-0.630906	5.68865	0.000125707
MRPL28	-1.4659	7.22416	0.000130757
HCFC1	-0.725502	6.74994	0.000131128
PNPLA2	-1.27158	8.54848	0.000131128
CHRNB2	-1.08226	6.83663	0.000131128
SLC6A4	-0.7646	5.19168	0.000131128
GDF5	-0.964551	6.37898	0.000131128
SLC22A18AS	-0.885642	6.60067	0.000131128
ERVH-6	-0.481522	4.82144	0.000131128
HTR1B	-0.655342	5.2379	0.000131128
SASH1	-0.542673	5.64668	0.000131128
EFNA3	-0.96598	6.72588	0.000134357
APBA2	-0.642519	5.58761	0.000137175
TRIOBP	-0.949121	7.08099	0.000140489
PYY2	-1.36353	6.83553	0.000140499
SLC6A13	-1.20528	6.53114	0.000140499
CDK7	1.78652	5.75303	0.000140499
GBAS	1.58572	6.03462	0.000140499
CRTC1	-1.0243	7.18792	0.000140499
FSCN3	-1.04596	6.04769	0.000140499
HDAC11	-0.893659	6.28129	0.000140873
DIP2A	-2.10454	8.78538	0.000140873
IL36A	-0.650469	5.54487	0.000140873
SERPINA4	-0.846362	5.85255	0.000142515
TCTN2	-0.775636	6.33679	0.000143633
DHX29	1.38962	5.86367	0.00014611
CLNS1A	1.67764	7.41519	0.00014611
HSPB6	-1.09309	5.9924	0.00014611
PSG9	-0.344344	5.31039	0.00014611
UBE2C	-0.893008	5.7467	0.00014611
MYOZ1	-0.953754	6.57812	0.000147311
ACBD4	-0.999517	7.22914	0.000147311
ATG12	0.829118	5.53786	0.000147311
ZNF609	-0.559892	5.40569	0.000147311
CHRNA2	-0.978592	6.72616	0.000147311
2022-09-10	1.34973	5.44963	0.000147311
RAN	1.83677	7.19299	0.000147311
CNTD2	-1.46155	7.76867	0.000147311
IQSEC3	-0.611412	4.84767	0.000148321
CORT	-1.02181	6.33494	0.000148321
FKSG49	-1.68744	7.69612	0.000151315
BTNL8	-1.08729	5.86965	0.000152244
TMX2	1.33232	7.18777	0.000152571
UCP2	-0.771889	7.73655	0.000152993
KIR2DL1	-0.975721	6.29577	0.000152993
IFNB1	-0.47217	4.45983	0.000155224
MRC2	-0.835814	6.93658	0.000156681
SCRN1	1.71461	6.52445	0.000158298
NDST2	-1.07367	6.90053	0.000159846
CD5	-1.11056	7.08557	0.000161805
HNRNPR	1.11564	7.62459	0.000163529
SNRPB	1.61377	7.69023	0.000163759
TGFB3	-0.616525	6.03253	0.000165587
CADM3	-0.643402	5.57748	0.000166562
PLEKHF1	-1.10387	6.45041	0.000166562
RHBG	-0.800787	5.84245	0.000166562
GNAO1	-0.467286	5.16994	0.000171301
SLC10A1	-0.753544	5.13115	0.000171375
KIFC1	-0.760344	6.45834	0.000172986
TRADD	-0.912655	6.54341	0.000172986
RAB21	2.05672	6.2875	0.000173991
SH3BGRL	1.52747	7.3465	0.000173991
TNR	-0.42263	4.62835	0.000175227
CAPZA2	1.6546	6.81579	0.000175227
FTSJ2	0.63085	5.73343	0.000175227
TMPRSS4	-0.747537	5.67211	0.000175227
TRMT61A	-1.07882	7.40531	0.000175547
SYDE1	-0.788715	6.19188	0.000176162
PAPPA2	-0.550492	5.2589	0.00017829
KIR3DL1	-0.537526	4.81419	0.000184607
SOX10	-0.844152	6.08964	0.00018707
ZMPSTE24	1.82872	7.10033	0.000190996
TMX1	1.31805	6.17902	0.000190996
PRR14	-0.949069	6.93498	0.000190996
MISP	-1.13313	7.61308	0.000192308
PPP2CA	2.44009	7.15905	0.000193603
DOLPP1	-1.10041	7.25351	0.000197347
CAPN7	0.990219	4.85876	0.000197624
HMGCL	-0.924148	6.76784	0.000200113
MFSD11	-0.972834	6.63237	0.000205872
APOL5	-0.744839	5.22417	0.000205872
NOD1	-1.29326	6.86608	0.00020793
TSPAN32	-0.807654	6.3827	0.000208798
GPI	2.27516	7.40586	0.000209209
PTCRA	-1.01632	6.89345	0.000209268
ETV4	-0.837814	6.61483	0.000209647
PHLDB1	-0.59874	5.32984	0.000209647
CREBL2	0.798735	6.01277	0.00021838
ARVCF	-1.31109	7.81619	0.000220851
ASGR2	-0.949615	6.56975	0.000222656
USH1C	-0.490055	5.19021	0.000222656
ZBED5	1.32076	7.50341	0.000222656
NCR2	-0.664592	5.96031	0.000222656
EGFR	-0.418065	5.4212	0.000222656
HAUS2	-2.3814	8.94932	0.000222656
SCD5	-2.37461	6.38201	0.000222656
GALNT14	-0.757188	4.91601	0.000222656
NIPSNAP1	-0.537038	6.5832	0.000222989
RNF7	1.59127	6.50731	0.000222989
KDM5C	-0.886101	6.71429	0.000230567
PRSS3P2	-1.12502	7.18801	0.000230668
KIR2DS3	-0.984854	6.04065	0.000230668
SFTPC	-0.584681	6.00484	0.000230668
WAS	-0.676619	6.9877	0.000232067
FBXO17	-0.683559	5.15339	0.000235661
DPP8	1.52709	6.85897	0.000235661
ABCE1	1.1598	5.76208	0.000235661
CELA3B	-0.660531	5.69143	0.000237613
ERVH-4	-1.17667	6.16088	0.000239474
CBX8	-0.769645	6.31472	0.000239639
PSMG2	1.32643	8.11955	0.000240792
CACNG4	-1.01493	6.93485	0.000242131
CHGA	-0.69365	5.26995	0.000242653
CA6	-0.647113	5.27029	0.000243258
SCN10A	-0.826657	6.21938	0.000244124
PSG4	-0.329654	5.12513	0.000244124
GAS8	-0.869468	6.40409	0.000246646
PLD2	-0.880049	6.97594	0.000246646
SLC39A8	0.938974	5.54526	0.000246646
HMGXB3	-0.992792	7.06339	0.000246728
FBXO31	-0.763699	6.64746	0.000246728
C6orf62	1.03793	5.30094	0.000247632
PDK2	-0.403798	5.53176	0.000248681
CCDC91	1.12095	4.43519	0.000248932
HERPUD1	-1.45415	10.9395	0.000248932
DRP2	-0.793329	6.68229	0.00025167
SUSD4	-1.10593	6.42147	0.000251885
TLR5	-0.578719	4.97839	0.000251885
LYPLA1	1.45356	6.27673	0.000253935
PPP1R7	0.789871	6.24521	0.000254887
VAT1	-1.11028	7.75091	0.000254887
CAPRIN1	1.12185	6.46568	0.000254887
EDA2R	-0.649174	5.41751	0.000255295
HPRT1	1.96698	6.29694	0.000255295
YKT6	0.886997	5.87216	0.000255295
CYP4F2	-0.503425	5.27887	0.000255295
TBCB	1.3447	6.86374	0.000255988
PAX6	-0.518415	5.28679	0.000257117
RUNX2	-0.415804	4.91528	0.000257117
DCTN1	-0.923067	7.88807	0.00025877
SNAP23	0.640663	4.67643	0.000260498
CLIP3	-1.16172	6.15697	0.000260498
DLEC1	-0.728394	6.16061	0.000260498
HAP1	-0.542672	5.99808	0.000260498
PLXDC1	-0.403947	3.92899	0.000260498
STRADA	-1.05623	6.79403	0.000260498
RP11-54K16.2	-0.736843	7.26291	0.000267844
AIMP1	1.15405	6.44326	0.000268002
CD47	0.921537	6.82498	0.000270379
CAV3	-0.702721	6.25242	0.000270379
UPK1A	-0.548698	4.454	0.000270379
USP8	0.693556	4.83804	0.000270658
JRK	-0.742557	6.28589	0.00027181
APOBEC3G	-0.973398	7.11217	0.00027181
RASAL1	-0.819534	6.05437	0.00027181
NDUFA4	1.28936	8.63357	0.00027181
NUP153	1.82639	6.29467	0.00027181
LTBP2	-0.677352	5.6823	0.000272075
CHRM5	-0.621881	5.03591	0.000272075
TROAP	-0.750411	6.28974	0.000273292
SLC22A14	-0.990651	6.73799	0.000274602
OR51E2	-0.409851	5.26025	0.000275577
KRT1	-0.391136	4.4335	0.00027589
ZBTB1	1.03749	5.25037	0.000276455
NXPH3	-0.894202	6.62074	0.000278511
PRELP	-0.709738	5.69611	0.000278511
MAPK3	-0.892757	7.45388	0.000278511
CACNB4	-0.813343	4.83941	0.000278511
CNIH1	2.13086	7.86924	0.000280259
RGSL1	-0.600691	5.88803	0.000280259
SMARCD1	-0.856331	6.78907	0.000280369
RDX	0.589108	4.77719	0.000286117
PRR11	-2.43916	8.36005	0.000286117
MTX2	1.33109	6.2746	0.000288934
OR7A5	-0.878294	5.15505	0.000288934
CYP2A6	-0.521088	5.72178	0.000288934
SH2D4A	-0.791725	6.35867	0.000290018
APLP1	-0.979127	6.10567	0.000290233
SSR3	2.19035	5.87772	0.000291248
PLCG1	-0.851297	6.4961	0.000291248
ZC4H2	-0.674226	6.60298	0.000295108
G3BP2	1.13065	5.86743	0.000295158
KRTAP5-8	-1.25857	6.72936	0.000295158
TMCC2	-0.916927	5.71914	0.0002963
POLE3	1.99333	5.7216	0.000296358
GALNT12	1.78746	5.71593	0.000296358
DHX32	-1.30851	6.90392	0.000296358
SLC17A9	-1.45212	7.44327	0.000296358
IFT122	-0.799823	5.67166	0.000300658
SZRD1	-0.56173	6.26451	0.000300658
SGK2	-0.726691	5.79221	0.000300658
RABGGTB	1.26869	6.55636	0.00030122
TBX5	-0.354186	5.21417	0.000301386
NBR1	1.04041	5.7816	0.000302156
TTC38	-0.790842	6.65544	0.000305645
PAIP1	1.19369	5.70761	0.000306645
PLEKHG3	-0.544953	5.66861	0.000310175
STK11	-0.756804	7.02013	0.000310532
RP11-429B14.4	-0.798548	6.02449	0.000311443
PHB	0.71375	5.93562	0.000311443
NMNAT2	-0.719981	4.95383	0.000311755
DPAGT1	1.41983	6.2321	0.000316401
PPP1CC	1.29452	9.0667	0.000318057
LIMD2	-0.680333	6.21593	0.000318131
AMHR2	-0.715363	5.77512	0.00032403
MUC5AC	-0.585448	5.97833	0.000326134
CYP4F12	-1.24931	7.15737	0.000326589
RPS15	0.816378	12.8187	0.000328909
HFE	-0.348577	5.34547	0.00033017
MZT2B	-2.18104	7.78583	0.00033017
ZNF160	-2.80548	8.17246	0.00033017
TBC1D2	-0.826795	5.27149	0.000331433
KCNJ15	-0.507185	4.76097	0.000331874
ITGAX	-0.819153	5.93692	0.000335082
PSORS1C2	-0.663378	4.90362	0.000343392
USF2	-1.15182	8.45172	0.000345854
COPS5	1.29617	7.01552	0.0003485
2022-03-01	-0.962773	6.37552	0.0003485
RUSC2	-0.765292	6.35544	0.000353164
SMARCA5	0.842149	4.92498	0.000353164
CTBP1	1.48636	6.94496	0.000353164
GPR182	-0.759357	5.82048	0.000353164
PMVK	1.09567	6.93398	0.000353164
ITGA5	-1.12709	6.39237	0.000353164
SEPP1	2.79096	6.32284	0.000353164
CYP3A5	-0.423559	3.8955	0.000354466
GJD2	-0.830957	6.31264	0.000355029
IFI6	1.95578	6.9528	0.000355029
LILRA4	-0.655263	6.07965	0.000355029
CTNNA3	-0.937378	5.82825	0.000356707
CLUHP3	-1.09616	6.73868	0.000363149
CRYGD	-0.701301	6.24146	0.000365419
CD1A	-0.802299	5.98385	0.000366183
THEG	-1.19797	6.9979	0.000366183
ADAMTS2	-0.780863	5.24875	0.000367161
EAPP	2.05855	6.92894	0.000378009
ARFRP1	-0.455429	6.05231	0.000379101
PTGES	-0.505206	6.1276	0.000379101
SERINC1	2.08938	6.67867	0.000379585
RBM3	1.22683	5.29217	0.000388239
PTGDS	-0.801049	6.43155	0.000388239
BABAM1	0.864964	6.81172	0.000388239
CACNA1F	-1.05269	6.42075	0.000388239
UBE2O	-0.690368	5.97176	0.000388239
QTRT1	1.10139	6.44017	0.000388771
PJA2	1.66575	6.66464	0.000393024
SLC18A1	-0.401705	3.98666	0.000393178
MAP3K10	-1.27595	7.26902	0.000395171
TSPY1	-0.716768	5.83681	0.000395171
RHPN1-AS1	-0.545182	4.94134	0.000395171
CACNG5	-0.749828	6.40611	0.000395171
TMED2	0.8681	6.04391	0.000395171
EFHD1	-0.691873	5.2786	0.000395171
MVK	-0.728107	6.51116	0.00039603
PGD	1.29964	5.817	0.00040421
SV2A	-0.504543	5.53742	0.000404851
OR10C1	-0.416196	4.76362	0.000404851
DRD2	-0.516622	5.89142	0.000404851
PAICS	1.10486	5.45169	0.000404851
ANKRD10-IT1	-1.81106	7.50205	0.000406077
SLC5A2	-0.825854	6.28584	0.000407181
UBE2NL	-0.82353	7.21566	0.000407643
GIT1	-0.981888	7.42174	0.000410138
AXIN1	-0.852672	6.62835	0.000411567
CD70	-0.641674	6.64269	0.000412634
CALML3	-0.438133	5.28797	0.000414905
AAAS	-0.680188	6.93195	0.000415968
LOC100293211	-1.05572	4.23604	0.000415968
AQP2	-0.675347	6.03162	0.000416767
SPSB3	-0.705193	7.24257	0.000426836
LRCH4	-0.805982	6.74328	0.000426836
PNN	0.827837	6.95024	0.000426836
GEMIN7	-0.864287	5.81736	0.000426836
SAT1	-1.5221	8.33835	0.000433421
NGRN	1.6836	6.87669	0.000434295
MIOS	0.963261	5.78343	0.000436083
BTNL3	-1.21453	7.22655	0.000436083
GABRB2	-0.605431	4.98199	0.00043692
LINC01314	-0.324332	4.80889	0.000438253
BCORL1	-1.07135	6.86338	0.000438253
BMP1	-0.478608	5.96161	0.000438253
NEDD8	0.851028	6.45307	0.000441431
MATN1	-0.369552	5.03338	0.000441431
CDK5RAP2	-1.14069	6.53061	0.000442784
HTT	-0.536192	6.79857	0.000446698
GRSF1	0.841678	5.43107	0.000449113
UTP14A	0.729266	4.9163	0.000449131
RNF114	0.960277	6.40068	0.000449131
OLFML3	-0.577308	4.85553	0.000449131
GSTM1	-0.872742	6.98656	0.000449131
KLHL35	-0.456448	5.1792	0.000449131
CHPF	-1.15094	7.83195	0.000449131
NIPA2	0.860121	7.33302	0.000449696
HIST1H2BH	0.978599	4.94756	0.000449696
ERN1	-0.450236	5.55618	0.000454795
SNCAIP	-0.53569	4.81098	0.00045561
GNG4	-0.638067	6.11553	0.00045561
KIZ	0.899738	5.86165	0.000460471
H2AFY2	-0.700163	6.39991	0.000462422
C6	-0.767532	5.09343	0.000462422
C6orf47	-0.723988	7.04743	0.000462422
KIAA0922	-1.19902	6.0704	0.000462422
FUT6	-0.419218	5.40626	0.000463933
ESD	1.40063	6.79643	0.000463933
RAB14	0.77693	4.83769	0.000463933
CLTCL1	-0.706588	5.46677	0.000463933
CBX2	-0.584471	5.15156	0.000463933
HSPB8	-0.632245	6.47133	0.000468866
SFPQ	1.30038	6.58367	0.000474702
ENTPD3	-0.435005	4.23311	0.000474702
PCMTD2	1.21505	5.62139	0.000474702
MMP26	-0.476314	4.86666	0.000474702
BRE	-0.544463	6.91143	0.000474702
GJB1	-0.711917	6.06097	0.000474702
NUDT7	-0.929665	5.96801	0.000479074
MVB12B	-0.47926	5.43233	0.000479074
DGAT1	0.697932	6.43444	0.000487361
PRODH2	-1.03909	6.81059	0.00049384
CD209	-0.567718	5.50071	0.000496243
GPR4	-0.416894	5.19214	0.000500481
ZNF93	-0.498338	5.70747	0.000501954
FCN2	-0.420319	5.03228	0.000509045
NPPA	-0.986991	7.13686	0.00051172
IL1B	-0.587845	5.12731	0.000513963
UBN1	-0.82201	6.69365	0.000513963
AP2M1	1.54189	7.00985	0.000515702
NDUFA13	1.61856	8.5388	0.000519597
MBOAT2	-0.937505	5.83193	0.00052368
NAB2	-0.558877	6.02235	0.000526017
RPS6KA4	-0.737332	7.07133	0.000529089
MED17	1.21001	4.5965	0.000530052
DLGAP4	-0.493158	5.72682	0.000531488
ACKR2	-0.699175	5.15335	0.000540863
TMEM230	1.34251	6.29524	0.000540863
PADI1	-0.922811	7.65292	0.000540863
HNRNPD	0.822828	6.83766	0.000545389
DIAPH1	-0.597016	6.74858	0.000545389
RLBP1	-0.573889	5.44604	0.000545389
PINK1	-1.04534	6.97085	0.000546303
UCP3	-0.391115	5.59498	0.000546303
ABI1	1.55612	5.83906	0.000548948
THOC7	1.54936	6.51428	0.000548994
SRSF10	0.917373	5.63761	0.000548994
SAG	-0.622846	5.28494	0.000549027
CSNK1A1	0.921507	5.91533	0.000550764
CARHSP1	-1.01748	6.88799	0.000553771
CYP3A4	-0.556355	5.28099	0.00055427
MEP1A	-0.635367	4.26327	0.000560932
PSMD13	0.955105	6.49775	0.000560932
NSG1	-0.575076	5.07727	0.00056219
CYP4A11	-0.352723	4.8237	0.00056219
CDKL2	-0.64363	4.94176	0.00056219
FXR1	1.12441	6.01689	0.000563902
SRPK3	-0.965188	6.44516	0.00056562
SSX3	-0.401018	5.11468	0.000567891
KAZN	-0.480265	5.41027	0.000569074
CXXC1	-0.934003	7.7666	0.00057032
APOD	-0.59092	5.61283	0.000574435
TOMM20	1.95404	7.62857	0.000575375
LRP1	-0.807703	6.50806	0.000575375
KIR3DX1	-0.429275	4.87556	0.000575821
LRPPRC	1.31496	6.33423	0.000575821
SEMA4G	-0.671271	6.07013	0.00057782
COL5A3	-0.394356	5.7628	0.00057782
TFDP3	-0.701095	4.94236	0.00057782
LDB3	-0.374463	5.29866	0.00057782
RAB11FIP5	-0.781484	7.10637	0.00057782
CREG1	1.72476	7.3771	0.00057782
CRMP1	-1.13315	7.27586	0.00057782
CCDC130	-0.711497	6.97369	0.000581553
TXLNA	0.68268	4.79109	0.000584079
C12orf49	-0.688976	5.65135	0.00058566
CNTNAP1	-0.813718	6.376	0.000598407
RP11-82L18.2	-0.561661	5.88732	0.000604321
C1D	1.33941	4.37779	0.000616804
FIS1	1.42158	7.03715	0.00061784
LILRB3	-1.3081	7.32365	0.000620773
ENTPD1-AS1	-0.755675	5.68314	0.000620773
C1QTNF3	-0.490256	5.26217	0.000620773
TSPYL4	1.05664	5.52486	0.000628211
ASNA1	1.04093	6.39867	0.000630667
ZNF721	-2.45005	8.89949	0.000639063
METAP2	0.975493	5.03603	0.000639063
PTPRU	-0.686573	6.3619	0.000639133
CAMKV	-0.705115	6.53163	0.000641027
EMR1	-0.603116	5.38712	0.000641852
CNTN2	-0.660494	6.42836	0.000644873
TCEB1	1.18542	6.47058	0.000644873
TTLL4	-0.488702	5.02629	0.000644873
LBP	-0.460249	5.21095	0.000644873
TRIM29	-0.420509	5.12052	0.000648888
KCNJ1	-0.400561	4.41842	0.00065064
CILP	-0.822819	5.42064	0.000652619
TEX15	-0.411927	4.27686	0.000652619
SNRPC	-0.801987	8.29304	0.000656374
CAMLG	1.69076	7.64845	0.00066072
RHOT2	-0.837506	7.7645	0.000661545
KCNMB1	-0.724545	4.98411	0.000662795
SIGLEC6	-0.310447	4.23284	0.000665551
ROGDI	-0.624834	6.32188	0.000665551
HAT1	2.00793	5.96258	0.000665551
DOC2A	-0.715262	5.33183	0.000668425
CEP85	-0.685153	6.31033	0.00066935
SLC17A4	-0.615391	4.86463	0.00066935
NME1	1.82545	8.56242	0.000670396
BCAN	-0.440804	5.59772	0.000677148
CATSPERG	-0.640454	4.79478	0.000683009
MRFAP1L1	1.4581	5.70918	0.000683009
WDR37	1.06554	5.27931	0.000683009
EIF2AK2	1.20696	5.39331	0.000684456
XRCC5	0.846468	7.27234	0.000686125
NELFCD	0.875075	6.42483	0.000686125
PSMB8	1.39332	7.77353	0.000686125
SOX2	-0.482972	5.31637	0.000686749
AKR1B10	-0.46185	4.33468	0.000686749
SLC31A1	0.879738	5.15444	0.000686749
ERAL1	-0.54999	5.60465	0.000686749
TMPRSS5	-0.630742	5.65874	0.000687617
C19orf57	-0.868297	6.7435	0.000687617
ZNF419	-0.485988	5.79062	0.000688074
SMARCB1	-1.18405	6.82292	0.000688074
SOX13	-0.480011	5.49661	0.000690485
HMBOX1	-1.11515	6.87289	0.000690736
CACNG1	-0.735513	5.84088	0.000693277
RNF115	1.01817	5.67175	0.000695673
SUMO1	1.10556	5.98774	0.000699004
FLJ42627	-0.869582	6.01554	0.000699004
CLCN7	-0.822813	6.8435	0.000703623
HCCS	0.946097	5.37834	0.000705927
IL2RB	-0.783683	6.01406	0.00070814
CCR5	-0.494826	4.61033	0.000712265
CD3D	-1.0651	6.02003	0.00071512
FOXN3-AS2	-0.659986	5.02814	0.000716208
RANBP6	1.67137	6.21581	0.000716208
HTRA1	-0.747606	5.80479	0.000719896
TTC19	1.55279	6.23548	0.000720978
HNRNPK	1.2345	8.60004	0.000720978
INO80D	-0.749338	7.04434	0.000720978
SLC35F6	-0.512391	5.87462	0.000720978
APBA1	-0.704402	6.4921	0.000723366
ENTPD7	-0.687727	5.5162	0.000723922
HSPB2	-0.545843	5.25718	0.000723922
BHMT	-0.631238	5.76857	0.000723922
ALPK3	-0.384245	5.19671	0.000728525
CTC-425F1.4	-1.3749	8.06978	0.000730846
FAM65A	-1.09734	7.68401	0.000736213
TINAGL1	-0.806912	5.91867	0.000736213
PRRX2	-1.09315	7.33484	0.000736213
SF3A3	0.884785	5.45748	0.000736213
ADORA3	-0.60226	4.99449	0.000737467
OR2H1	-0.303534	4.85514	0.000737467
CABP5	-0.536031	4.52129	0.000738322
GABBR1	-0.643471	5.65157	0.000738322
CCNT1	-0.608204	5.9617	0.000738322
TP53I11	-0.61546	5.93701	0.000738322
FAM63A	-0.803061	6.37741	0.000738322
IP6K2	1.2199	6.60841	0.000738322
TAGLN3	-0.631478	5.60047	0.000739001
UBE3A	0.446308	5.78734	0.000741735
ALDH1A2	-0.869328	6.03015	0.000743153
CCT6A	1.81681	6.24923	0.000749514
FLRT1	-0.600128	5.44556	0.000749514
TRPM2	-0.929413	6.31939	0.000752299
GPR124	-0.331394	4.25835	0.000752299
GPR12	-0.668706	5.81096	0.000752299
OR1D2	-0.576576	5.49809	0.000752299
SIM2	-0.479552	5.01874	0.000752299
PRB1	-1.30043	7.43523	0.000756175
RET	-0.338458	5.0203	0.000760959
ZYX	-0.754126	6.34126	0.000762058
C9orf9	-0.848586	5.1873	0.000763579
FLJ22184	-0.894711	6.07422	0.000764413
GPR143	-0.445115	4.39442	0.000764413
COPS3	1.00483	6.6304	0.000765299
KLK13	-0.50854	5.43496	0.000765299
RSL1D1	0.948715	5.92803	0.000765693
COL11A2	-0.680281	5.99407	0.000765914
CST8	-0.75453	6.01841	0.000767282
FBXL15	0.711896	5.7563	0.000767404
EPHB3	-0.451701	6.02558	0.000769847
SLC52A2	0.933914	6.32094	0.000771135
ZNF629	-0.950615	6.78085	0.00077494
HTR4	-0.574595	5.43744	0.000790508
RBM22	1.73498	6.55291	0.00079141
TCEAL4	1.69363	6.52934	0.00079141
IGKC	-1.9012	7.1595	0.000801308
SERBP1	0.745489	7.51437	0.000802612
CPN2	-0.845538	5.45392	0.000810839
CHMP1B	-0.533689	6.41912	0.000810839
CSF1	-0.475895	5.48187	0.000816375
SAMD4B	-0.726833	6.39052	0.000817242
TRIAP1	1.60881	7.55516	0.00082176
VDAC1	0.907768	4.95531	0.000822255
APOC3	-0.553866	4.2698	0.000823167
KNOP1	-0.509089	5.16575	0.00082318
COPS2	1.5598	6.97448	0.000831473
PRSS3	-0.57989	5.17707	0.000831473
DECR1	1.38021	6.5866	0.000835665
SPDYE2	-0.545456	5.56743	0.000835665
FANCC	-0.918423	6.5516	0.000835665
DRG2	-0.503818	6.31454	0.000835665
INHBC	-0.426687	4.49789	0.000835665
CCL25	-0.878487	5.05312	0.000835739
YWHAZ	1.03895	7.28125	0.000836166
ARHGEF16	-1.05758	6.7775	0.000838053
SH2D2A	-0.597309	5.15472	0.000838053
C3orf27	-0.52612	5.82821	0.000839733
LAIR1	-0.665554	5.84524	0.00084811
OR1A2	-0.364353	3.95158	0.000849611
CROCC	-0.519378	5.79626	0.000849611
LINC00667	-0.54667	5.52384	0.000853165
TACR2	-0.418691	5.44063	0.000853165
ART1	-0.786874	5.77947	0.000853165
IKBKG	-0.799671	7.22885	0.000853165
GABRR2	-0.541453	6.19507	0.000853165
NLGN3	-0.720641	6.24029	0.000853165
GSTM5	-0.845959	6.07485	0.000853165
GLRA2	-0.785854	5.02244	0.000853165
THYN1	1.15315	5.74274	0.000853165
FAM110B	-0.673923	4.90162	0.000856569
IQSEC2	-0.735367	6.17407	0.00085671
LSM14A	1.10522	6.89433	0.00085671
RHOD	-0.668459	6.85515	0.00085671
HEBP1	1.66637	6.49921	0.00085671
CHMP2A	0.885471	7.46902	0.00085671
TMEM106B	1.56486	5.02795	0.000856893
MYL1	-0.509857	4.37072	0.000856921
LOC102723479	-2.1385	4.6686	0.000856921
DMBT1	-0.74361	5.98501	0.000858808
IL4R	-0.567744	5.92525	0.000868008
STX1A	-0.597199	6.43596	0.000868008
STARD8	-0.552515	5.8822	0.000871844
CD80	-0.697366	5.40501	0.000871844
CHKB	-1.04711	7.40593	0.000874836
MEGF6	-0.839691	6.02644	0.000880431
DDX50	1.04316	7.10957	0.000880732
HPSE2	-0.728981	5.23843	0.000882624
AQP6	-0.695322	6.64411	0.000882624
FGF6	-0.84678	6.38206	0.000883916
LUZP1	-0.801907	6.49994	0.000883916
KCNB2	-0.398481	4.51416	0.000886998
CHST10	-0.737279	5.66863	0.000889364
RING1	-0.673808	8.01991	0.000895959
PLAUR	-0.669863	5.74318	0.000895959
RFX2	-0.709693	5.97787	0.000895959
TRIM25	-1.36228	6.75115	0.000895959
SUPT4H1	0.872024	6.54395	0.000899594
PRPF3	1.16023	5.24476	0.000901889
FMO2	-0.466243	4.83833	0.000911101
DHRS7	0.774684	5.90538	0.000925149
FAM50A	1.20889	6.78623	0.00092534
CHP1	0.811358	6.09918	0.000929058
UQCRC1	1.11007	8.92346	0.000929222
PRF1	-0.886683	6.03471	0.000933492
TMEM33	1.49214	6.28858	0.000939459
WDTC1	-0.789939	6.49233	0.000942315
UNC13A	-0.848441	6.57298	0.000947198
LPO	-0.497295	5.18662	0.000949513
OR2C1	-0.900296	6.0913	0.000953777
ST6GALNAC2	-0.7568	6.24421	0.000956944
HNRNPU	1.04185	7.05837	0.000956944
HERC5	1.96583	6.45344	0.000961894
SLC30A3	-0.973085	6.53644	0.000974319
KCNK3	-0.392026	4.07246	0.000978072
MT1E	-0.592161	6.44144	0.000978072
TRAPPC9	-0.604556	6.26147	0.000978072
UCKL1	0.997969	7.00822	0.000978072
NOTCH2NL	-2.25605	7.68162	0.00101143
MRPL17	1.10138	5.98921	0.00101171
CPNE7	-1.14313	7.05708	0.00101221
DAP3	1.2552	7.78375	0.00101221
FAM155B	-0.515315	6.03056	0.00101221
RASL10A	-0.628097	4.95031	0.00101221
EMC7	1.60271	9.85998	0.00101221
REM1	-0.881901	7.03597	0.00101221
KCNN1	-0.561285	6.10359	0.00102152
TRIM62	-0.521714	5.86819	0.00103755
UBQLN4	-1.47133	7.01567	0.00103845
ZFAND1	1.71226	6.20966	0.00104418
CTNNBIP1	-0.538287	6.66441	0.0010455
SLC12A5	-0.963294	4.98304	0.0010455
HNF1B	-0.727046	6.19832	0.00105632
ATP6V0B	1.14413	7.66508	0.00105643
ZMIZ2	-0.848889	7.05909	0.00106316
ECM1	-0.59533	5.94489	0.00106316
PCDHGA10	-0.588798	5.60703	0.00106344
PRSS53	-0.576735	5.91758	0.00106603
TMEM14A	1.76822	6.61499	0.00106651
CD2AP	1.25545	5.40505	0.00106651
ASB13	-0.593452	5.53004	0.0010726
SLIRP	1.40016	6.71572	0.00107544
CDCA3	-0.636046	5.15308	0.00107853
AIF1	-1.00996	6.41534	0.00108103
GSTA1	-0.348575	4.665	0.00108205
TET3	-0.902819	6.56144	0.00108205
IL3RA	-0.723482	5.79763	0.00108508
CYC1	1.11474	7.82052	0.00108639
SPTLC1	0.632216	5.34013	0.00108639
FAM13B	1.19275	5.28988	0.00108716
MYOC	-0.842404	5.78308	0.00108716
PSKH1	-0.612232	6.93655	0.0010888
CHD3	-0.487405	5.64358	0.0010957
CD1B	-0.494324	4.91155	0.00109742
GTF2H3	-1.46126	7.57179	0.00109742
2022-03-07	0.944395	4.60699	0.00109742
PLCB2	-0.784986	6.67447	0.00109742
TNK1	-0.89951	7.00694	0.00109742
DUX1	-0.896596	7.50422	0.00109988
ADAM11	-0.554449	5.2904	0.00111426
TSKU	-1.19315	6.79684	0.00112354
CTSS	0.98864	6.98446	0.00112719
ARHGEF15	-0.633709	5.63719	0.00113583
MUC8	-0.626015	6.33625	0.00113614
VPS26A	1.36641	7.01717	0.00113614
EFEMP2	-0.732792	5.62494	0.00114447
NPFF	-0.376479	5.33976	0.00114857
ANKRD11	-1.00053	6.82136	0.00115228
SLC17A7	-0.687254	5.3646	0.00115827
SPTB	-0.514417	5.90266	0.00115883
ELK2AP	-0.867592	7.11706	0.00115883
MRPL16	0.773816	6.11777	0.00115884
SYT12	-0.52202	5.64222	0.00115884
MAP3K12	-0.613093	5.12898	0.00115884
ZNF444	-0.789757	6.57345	0.00116289
MLF2	0.852754	6.56495	0.00117399
FAM193A	0.882288	6.00787	0.00117399
LOC101928104	-0.475116	4.99746	0.00118061
ITPKC	-0.716545	6.17622	0.00118443
EGFL7	-0.880063	6.75033	0.00118591
PEAK1	-0.848586	5.91526	0.00119229
CDH3	-0.597962	4.48843	0.00119691
MIER2	-0.38838	5.42093	0.00120705
MORN1	-1.1514	7.84012	0.00121138
SNED1	-0.469335	4.71264	0.0012245
LHX3	-0.781617	5.71317	0.00123278
SEMA6A	-0.380848	4.9978	0.00123278
RP11-403P17.4	-2.37903	7.762	0.001234
SLC5A5	-0.672776	6.09547	0.00124372
ADCYAP1R1	-0.450176	4.30756	0.00125516
SLC1A6	-0.740529	6.19	0.00125516
EPS8L3	-0.494729	6.34106	0.00125571
GLI1	-0.568274	6.87789	0.00125694
C21orf59	1.18553	7.50395	0.00126336
GSTA3	-0.603067	5.04718	0.00126605
UBE2E1	1.10138	8.00532	0.00126605
TMEM126B	1.43309	5.92923	0.00126924
FGFR1	-0.519201	5.51614	0.00127735
KRT75	-0.76093	5.94153	0.00127848
FKBP8	-0.390904	5.74711	0.00127848
MBOAT7	-0.72647	6.6301	0.00128598
PTCD2	-0.573733	5.87992	0.00128598
LYRM1	1.37112	7.44916	0.00129767
TOMM40	-0.938053	7.72753	0.0013
H6PD	-0.519855	5.90307	0.0013
NOS1	-0.496483	5.99112	0.00130406
DNAJC7	0.669201	5.9604	0.00130623
HSF4	-1.06905	7.25443	0.00131019
DENND6B	-0.510161	5.82451	0.00131019
FMO4	-0.838992	6.07735	0.00131656
UXT	1.07114	8.32845	0.0013172
PDE11A	-0.466657	5.02855	0.00131977
RRM1	0.536909	5.5851	0.00132431
AASDHPPT	1.55569	6.29482	0.00132431
GRIP2	-0.922931	6.53335	0.00133005
NDUFA8	1.13752	7.90207	0.00133174
TMPRSS6	-0.578082	6.42236	0.00133916
TNFAIP2	-0.691013	5.78575	0.00134729
PLSCR1	1.12024	5.05554	0.00134842
SCNN1A	-0.622727	6.11224	0.00134842
ZBTB22	-0.776379	7.01545	0.00134842
GLUD1	0.844823	5.70617	0.00136294
POMT2	-0.641432	6.49134	0.00136871
RCN2	1.67627	5.90034	0.00136871
HNRNPH3	1.24159	5.8942	0.00137241
CYP1A1	-0.466147	4.70718	0.00137732
DGCR9	-0.533316	5.11646	0.0013817
OSGEPL1	-0.338726	5.64549	0.00138285
BUB3	1.20296	6.59766	0.00138517
NUDT21	0.609384	5.29496	0.00138567
DYNC1LI1	0.856513	5.19711	0.00139969
FUBP3	0.864808	5.18433	0.00140469
UTP20	-0.411088	4.55535	0.00141715
CNIH4	1.5265	5.36614	0.0014189
GFOD2	-0.418315	5.85252	0.0014189
CDK6	-0.613049	4.54266	0.0014189
SLC35E1	-0.78958	6.50236	0.0014189
HDAC1	1.06784	6.48789	0.0014189
RNPEPL1	-0.611639	6.27986	0.00142548
RAB7A	0.516986	4.44566	0.00142716
LAMA1	-0.565272	5.48857	0.00143174
VDAC2	1.09868	8.93087	0.00144154
TNFSF8	-0.456001	5.52754	0.00144266
CHMP5	1.16868	6.06416	0.00144266
LOC729164	-0.567064	5.83746	0.00144451
CHRNA3	-0.294734	4.89164	0.00144451
MYOD1	-0.691548	5.95435	0.00144451
PROP1	-0.787831	5.59429	0.00144464
H2AFY	0.725021	6.21034	0.00144547
GHRHR	-0.460639	4.77965	0.00144972
ENTPD5	-0.498056	4.92323	0.00144972
CCL1	-0.458562	4.64526	0.00144972
DESI2	0.941654	5.21765	0.00144972
SELT	1.91518	7.92205	0.00144972
FUZ	-0.704103	6.3014	0.00145021
REEP2	-0.999932	7.36468	0.00145511
CD82	-1.13388	7.39708	0.00145796
POTEKP	0.477526	4.60438	0.00146562
XIST	-2.6597	4.97467	0.00147339
FUCA1	0.881563	6.54458	0.00147347
UNC119	-0.701651	7.2827	0.00147652
ILF3	0.946415	6.40451	0.00147652
ANP32A	1.036	5.67698	0.00147652
DLD	1.39533	6.35181	0.00148271
SOD1	1.6105	8.59194	0.00148271
SLC39A2	-0.704469	5.64687	0.00148271
TRPM8	-0.503591	5.16681	0.00149203
CD3E	-0.968037	5.63614	0.00150672
PITX3	-0.772334	6.82684	0.00150933
NOTCH4	-0.616594	5.94314	0.00150933
TMEM135	1.27833	4.80132	0.00150933
SEC63	1.1758	6.59557	0.00151377
APIP	0.775628	5.92975	0.00153628
PSMF1	0.607325	5.71262	0.00154035
XBP1	-1.5834	9.58257	0.00154035
NUP54	0.782131	4.46146	0.00154155
LCMT1	1.02412	6.86441	0.00154558
LIF	-0.621212	6.31013	0.00154581
TARS	1.16483	6.97804	0.00155498
PARD6A	-1.01464	6.97395	0.00155498
DR1	0.553816	5.24831	0.00155498
CTSO	2.1514	7.32976	0.00156216
NDC1	0.525864	4.05075	0.00156806
EIF4E	0.87252	4.72581	0.00156806
MRPL52	-0.95522	5.65107	0.00157371
UQCC1	-0.500856	5.90182	0.00157482
CUL5	0.565431	4.96984	0.00157858
UBE2K	0.957294	6.02052	0.00157858
ANKFY1	-0.567463	5.65651	0.00158747
ASH2L	-0.943028	6.83719	0.00158851
SEPW1	0.846166	6.72155	0.00159394
TBC1D13	-0.394377	6.20603	0.00159394
DDX3X	0.602181	5.94363	0.00159394
NIPAL2	-0.888033	5.88248	0.00159928
DNAJA2	0.731153	5.05748	0.00159933
NDUFC1	0.937197	8.10711	0.00159933
GRIA3	-0.330014	4.12213	0.00160454
LIN7C	0.97602	5.16313	0.00160697
CEACAM3	-0.556224	5.88813	0.0016083
PTDSS1	1.22002	8.00098	0.0016083
OLA1	1.84183	7.5835	0.0016083
BCAS3	-0.678389	5.82578	0.0016083
PPP6R1	-0.862564	7.57299	0.0016083
SIGLEC5	-0.645234	5.59964	0.00161227
GPX2	-0.480054	5.52596	0.00161613
C1QTNF1	-0.46675	6.07761	0.00162211
PARVA	-0.358934	4.80591	0.00162371
ERCC4	-0.547984	4.75408	0.0016259
PLXNB3	-0.460927	5.33484	0.0016259
FTCD	-0.764661	5.92785	0.0016259
PAMR1	-0.846686	5.95659	0.0016259
GALNS	-0.785632	5.85481	0.00162806
FAM49B	-0.435284	7.03665	0.00162806
MSRB2	0.740185	5.31522	0.00162912
HTATIP2	0.538697	5.55557	0.00163896
SYN3	-0.502228	4.22248	0.00164329
PSMC3	1.0566	6.49807	0.00164329
TENM4	-0.440684	5.57266	0.00164407
SGSM2	-0.597248	6.43535	0.00164407
SLIT3	-0.408311	5.11993	0.00164407
TRH	-0.535836	6.2374	0.00165297
DDX46	0.91474	7.85062	0.00165452
TCL1A	-0.796979	5.68593	0.00165927
ZNF611	-2.04937	7.10905	0.00166174
AP5M1	1.41749	5.43961	0.00166184
TBC1D9B	-0.532158	6.8922	0.00166184
ADIPOR1	1.11456	7.49721	0.00167647
PPP6C	1.35183	7.466	0.00167647
PSMA7	0.752806	6.90505	0.00168549
RAB17	-0.398628	5.30203	0.00168573
PPP3CB	0.756956	6.14132	0.00168637
RGS6	-0.419602	5.64479	0.00168735
PAGR1	-0.866722	7.07467	0.00168735
IL23A	-0.519535	5.85174	0.00169532
C1QBP	1.8976	6.38533	0.00169797
NFATC4	-0.629617	6.05624	0.00170103
LOXL1	-0.294379	4.08098	0.00170339
EMID1	-0.613669	5.71934	0.00170339
REG1P	-0.487253	4.94761	0.00170339
CCT8	0.766725	6.32758	0.00170339
SIGLEC7	-0.436981	5.79499	0.00170339
ALAS1	1.10224	5.01969	0.00170339
TVP23B	1.1356	5.81646	0.0017044
CUL1	0.828721	6.3678	0.0017053
UBE2M	1.03895	5.73192	0.00170915
MSH6	0.58424	4.69266	0.00172553
SPTBN4	-0.755053	6.91805	0.00172553
LSM5	0.948741	4.72876	0.00172553
VARS	0.591726	5.76544	0.00172553
ATP4A	-0.612073	5.77934	0.00172553
ALOX15B	-0.447298	5.18856	0.00172553
ATP5F1	1.09438	9.5613	0.00174712
IL17RC	-0.52107	5.91475	0.00174712
SIPA1	-0.577427	5.76941	0.00174712
PVR	-0.347659	5.27891	0.00175414
AMZ2	1.28802	7.78192	0.00175478
ZC3H15	0.953927	5.84072	0.00176218
VWA1	-0.718377	5.7856	0.00176218
CEND1	-0.732697	6.86142	0.00176218
SLC2A9	-0.822375	5.73506	0.0017632
SOX21	-0.872886	5.4596	0.00177309
FBXW12	-2.22485	7.82448	0.00178371
MXRA8	-0.678248	6.0438	0.00178554
RAPGEF3	-0.585839	5.36438	0.00178554
ARPP19	1.2387	6.33841	0.00178643
HK1	-1.02926	7.21383	0.0017962
ISCU	-1.18077	9.77491	0.00179748
MSL1	0.897856	6.9196	0.0018125
ASNSD1	1.19247	7.11402	0.00181584
MAST2	-0.40768	5.68519	0.00182111
MALL	-0.33279	5.03052	0.00182111
WRNIP1	-0.366655	4.15105	0.00182537
PPP6R3	-0.798398	6.59745	0.00182548
SP4	-0.478823	4.41501	0.00184535
SSSCA1	1.10778	6.437	0.00184535
HTR1D	-0.397199	4.65259	0.00184612
PCDH12	-0.622826	5.96764	0.00185369
GOLT1B	1.14054	6.7449	0.00185369
SFTPB	-0.607717	5.88354	0.00185369
OCA2	-0.669914	6.12112	0.00185369
ADRA2C	-1.06368	6.57596	0.00186099
PKP1	-0.435849	5.08965	0.00186099
DCAF6	0.934398	5.883	0.00186457
CDH6	-0.245918	4.46137	0.00186457
CTRB2	-0.823292	5.64398	0.00186672
SLC8A2	-0.683057	5.09885	0.00187026
MLPH	-0.916847	5.71566	0.00187083
FGF14	-0.472048	4.29061	0.00187112
LINC01278	-0.363572	4.72872	0.00187626
RCVRN	-0.384569	5.08359	0.00187683
CA14	-0.922933	5.427	0.00188962
PCBP1	0.829825	7.72974	0.00190142
DIO3	-0.395399	5.82235	0.00190142
RBMX2	0.667752	5.61755	0.00190395
MC2R	-0.365594	4.55263	0.00190395
SAFB2	0.572024	6.41789	0.00190483
SF3B2	0.880072	7.26205	0.00191187
MT1HL1	-0.832812	7.23557	0.0019125
VAMP3	0.81728	6.24106	0.00191766
GATA2	-0.396409	5.67711	0.00191976
AF007147	-0.515085	5.12834	0.00193066
CLOCK	-0.498891	5.26461	0.00193637
TRIM52	0.601928	4.63405	0.00193637
THBS4	-0.678048	5.54745	0.00194184
ATIC	1.24908	7.25719	0.00194933
ZFHX2	-0.628485	6.24382	0.00195142
TAZ	-0.520603	6.52244	0.00195142
KCNQ1DN	-0.64313	6.69432	0.00195466
FNDC4	-1.00526	6.8302	0.0019559
URI1	0.682067	5.56926	0.00196468
CXorf36	-0.670995	5.86121	0.00196468
ADD3-AS1	-0.291293	4.37627	0.00196468
SNX24	0.6483	4.17424	0.00196468
PDE2A	-0.503667	5.52486	0.00197351
RASSF7	-0.698039	7.08551	0.00197828
RBBP4	0.865587	6.19144	0.00198761
IGHG1	-1.19957	5.746	0.00198775
PLA2G12A	0.666701	4.08623	0.00199093
ALG8	1.43773	7.89271	0.00199138
PPM1F	-0.594078	5.96918	0.00200962
WNT8B	-0.480722	5.13468	0.0020145
SOX15	-0.675869	6.5722	0.00202552
TOMM34	-0.702026	6.33103	0.00203509
RGS4	-0.288106	4.44954	0.00205586
ZDHHC7	-0.597397	7.55527	0.0020627
GNB2	0.890361	7.64453	0.00206271
RDH16	-0.625823	5.3687	0.00206374
POLR2D	0.525944	4.90814	0.00206374
CNBP	0.875152	9.2704	0.0020725
SAMHD1	-0.659678	6.63743	0.0020725
TNFAIP1	-0.441302	5.735	0.00208924
GPSM3	-0.566688	6.46891	0.0021006
ITGB3BP	1.4669	5.88454	0.0021006
TTLL5	-0.307279	4.44362	0.0021006
CACFD1	-0.914314	7.70737	0.0021006
CEPT1	0.990409	5.97883	0.00210572
AOX1	-0.371999	4.90728	0.00210572
RC3H2	0.339296	4.84019	0.00211029
RPL37A	-0.489533	7.1398	0.00211029
ENG	-0.568509	5.66917	0.00211079
HNRNPM	0.905702	6.06474	0.00212085
ENSA	0.976189	6.54005	0.00214679
PCDHB6	-0.82795	5.54023	0.00215235
PWP1	0.741842	6.68209	0.00215235
GUCY1A2	-0.37649	4.15776	0.00215545
HOXA1	-0.434855	4.22074	0.00215953
SLC1A1	-0.288324	4.08611	0.00217218
KCNJ5	-0.521764	6.21214	0.00217218
PHKG1	-0.364671	5.02628	0.00217253
C8B	-0.489162	5.67741	0.00217253
STAB2	-0.71952	4.96064	0.00217868
ZNF665	-0.484542	5.46259	0.00218229
ABTB2	-0.581604	6.20413	0.00220077
POP4	1.03117	7.09224	0.00220327
ALDH3B1	-0.657315	6.48947	0.00220564
PTGER1	-0.851673	6.63832	0.00220681
SLC4A1	-0.983675	6.60302	0.00220681
CHST4	-0.405196	5.1793	0.00221126
GPA33	-0.642037	5.54929	0.0022147
CYP26A1	-0.401846	4.84821	0.00221485
HNRNPF	0.720251	6.48376	0.00221657
SLC39A6	1.32461	6.52886	0.00221682
C14orf79	-0.664367	6.3128	0.00221786
PDHX	0.840185	5.3601	0.00221915
ABCD1	-0.588942	5.66183	0.00221915
PFN1	1.8499	6.52905	0.00221915
PNLIPRP1	-0.352561	4.63997	0.00221915
HSPA4	0.610447	5.26069	0.00222386
EIF1B	1.30176	8.18462	0.0022323
LSR	1.22483	5.95233	0.0022323
SMARCD2	-0.499156	6.9143	0.0022323
RASGRF1	-0.345248	4.5089	0.00223971
PSMB7	1.38065	8.47844	0.00226315
DDX25	-0.289597	3.96711	0.00227024
RAB1A	0.71415	7.76771	0.00227188
BTBD3	3.00521	6.44253	0.00228223
PTPRT	-0.501767	5.2905	0.00228223
UBE4A	0.933688	7.22508	0.00228501
SMCP	-0.461851	5.657	0.00228501
TM4SF5	-0.498711	6.19483	0.00228501
LILRP2	-0.382618	4.47621	0.00228852
KIR2DS5	-0.572802	6.03157	0.00229161
MTHFR	-0.483105	5.46425	0.00229216
FAM168B	0.99679	7.64732	0.00229259
PPP2CB	0.70693	5.67788	0.00230139
COPZ1	0.816447	7.86397	0.00230269
EVC	-0.33814	5.3858	0.00230549
ZDHHC4	1.32761	5.77754	0.00230871
GPR21	-0.495542	5.62981	0.00231036
RCN1	1.06355	5.87864	0.00232057
PRKRIR	1.00054	7.88542	0.00232984
LAMP2	1.2105	6.53467	0.00233162
AC084219.3	-0.622064	4.29222	0.00235302
UBQLN2	1.72843	5.6927	0.00235302
MRPS16	0.740606	6.37721	0.00235302
CPLX3	-0.852601	6.72719	0.00235816
HOXB1	-0.804334	6.10925	0.00236725
SPI1	-0.639486	6.61298	0.00236725
ZNF207	0.998147	7.79403	0.00236725
TAF7	1.59487	7.43696	0.00236855
FRMD1	-0.542746	6.00068	0.00236855
CCT6B	0.606962	4.624	0.00239861
NDOR1	-0.565104	5.56491	0.00239861
SRI	0.85858	5.96469	0.00240113
CCDC9	-0.713543	6.59521	0.00240113
TWF1	0.684887	4.88622	0.00240148
GLOD4	1.02791	5.46924	0.00240555
C9orf78	0.867108	5.21648	0.00240953
DDIT3	-0.862111	7.35104	0.00240953
CDC42EP2	-0.487964	5.93699	0.00240953
LLGL1	-0.961592	6.37279	0.00241003
DNAH3	-0.339801	5.09051	0.00241397
ADSS	0.790509	5.08023	0.00241397
KCNH4	-0.541399	5.65559	0.00241675
TPSG1	-0.687112	6.14226	0.00241792
PRDM11	-0.544867	5.94162	0.00242519
CASKIN2	-0.34767	5.21403	0.00242663
DUT	0.739452	6.66894	0.00242663
XRCC2	-1.14783	6.04273	0.00242663
GPX7	1.39349	6.15539	0.00243045
MAST1	-1.64208	7.00091	0.0024305
GPR3	-0.426023	5.83552	0.0024305
URM1	-0.828719	8.09594	0.00243153
WAPAL	0.640091	4.65973	0.00243575
TCEA2	0.491927	4.39681	0.00243686
CD1C	-0.646722	5.14349	0.00243793
ACSBG2	-0.487189	4.9106	0.00245681
BACE1	-0.753652	5.26932	0.00246093
CD164	1.11482	6.24985	0.00246093
HCFC1R1	-0.6602	6.39709	0.00246093
PTBP1	0.736243	7.66323	0.00246855
MPZ	-0.605534	5.92481	0.00246951
OR52A1	-0.636048	5.21945	0.00246951
BEST1	-0.734727	6.47551	0.00246951
BTF3	0.83765	9.72256	0.00247015
CD79A	-1.12711	7.40078	0.00247222
PAK4	-0.47649	6.2298	0.00247283
A4GALT	-1.20085	6.52647	0.00247787
MYT1	-0.32991	4.86509	0.00248472
MRPL9	1.26538	7.30793	0.00249764
IGFBP6	-0.618236	5.54383	0.00249764
C14orf2	1.12615	7.87333	0.00250919
EIF3M	0.922916	6.58573	0.00251808
BCCIP	0.499147	6.31667	0.00251808
DBF4	1.59657	5.962	0.00251808
PCMT1	1.01038	5.99742	0.00251958
RABGAP1	0.785586	5.22266	0.00252278
KLC1	0.552827	5.33561	0.00252841
L1CAM	-0.49279	5.62146	0.0025328
KRT5	-0.681094	4.84391	0.00253423
GSPT1	1.03698	5.75569	0.002541
UBP1	0.794839	5.97277	0.00254429
DMTN	-0.691779	6.3483	0.00254664
ACSM5	-0.537784	4.77007	0.00254664
ATP8B2	-0.535982	6.98316	0.00256606
THAP3	-0.597473	5.97578	0.00256695
NCKIPSD	-0.50448	5.73205	0.00256979
KIR2DS1	-0.413417	5.28208	0.00256979
LOC101929726	-0.580459	5.67997	0.00256979
ECEL1	-0.50279	5.79923	0.00256979
WFDC1	-0.351981	4.77348	0.00257059
IPO7	1.31317	6.05451	0.0025841
GPR52	-0.59688	5.2695	0.00258412
SEMA6D	-0.404336	5.32873	0.00258539
CD74	-1.33273	8.8588	0.00258754
ARMC4	-0.532629	5.47905	0.00259279
TMEM123	1.56157	7.61781	0.00259279
FAM13A	1.6101	6.50328	0.00259673
HOXC10	-0.491627	4.67728	0.00259673
PPP1CA	1.02023	7.06953	0.00260716
R3HDM1	0.671096	5.73913	0.00260716
IFNA21	-0.435109	4.59648	0.00261364
C1GALT1	0.448975	4.70735	0.00261831
PI3	-0.359176	4.55492	0.00262046
SNTA1	-0.750193	7.08122	0.00262402
DNAJB5	-0.445866	5.48311	0.00262402
KIFC3	-0.775157	6.45211	0.00262402
HMG20A	0.577676	4.54152	0.00262848
ARHGEF28	-0.515806	5.60356	0.0026314
PRKCQ	-0.517997	5.22061	0.00263913
PAM	1.11981	6.41569	0.00264019
FGFR2	-0.310524	4.73869	0.00264829
KCNJ8	-0.296941	4.52161	0.00265048
MEF2A	0.964986	5.57361	0.00265048
TCF20	-0.420183	5.7401	0.00265048
STOM	1.10653	5.41202	0.00265048
RTCA	1.3676	6.46482	0.00265048
PPP2R5B	-0.393524	6.47415	0.00265048
CCT2	0.963164	6.39481	0.00265262
GABRQ	-0.446257	5.20279	0.00267059
SERPINA6	-0.419058	5.06058	0.00267602
ACRV1	-0.361047	4.71201	0.00267768
NOD2	-0.550464	4.39608	0.0026812
NFU1	1.3946	5.4006	0.00269683
VGF	-0.885861	6.91426	0.00270428
OR1A1	-0.498094	4.34645	0.00270607
ESPN	-0.954082	6.86304	0.00270607
EFR3B	-0.469021	5.33619	0.00270607
H2BFS	1.45172	5.54182	0.00270607
SLC15A1	-0.277675	4.524	0.00270607
PYY	-0.2935	4.95681	0.00270607
AMBN	-0.429851	4.814	0.00270607
LSM7	1.83317	6.53897	0.00270651
SYT17	-0.646934	4.61516	0.00270651
RAB11FIP2	0.519254	5.24484	0.00271675
MAGT1	0.793411	4.94498	0.00272123
MXI1	1.50367	7.13062	0.00275998
EIF1AX	0.931546	6.08513	0.00277412
FLCN	-0.461897	4.59596	0.00277412
ADCY2	-0.318444	4.49415	0.00277962
MOSPD3	-0.727203	6.98489	0.00278194
RORC	-0.606932	6.38662	0.0027825
RECQL5	-0.423153	5.66614	0.00278991
UBE2D2	0.803126	6.55989	0.00279524
FERMT1	-0.355899	4.32202	0.00279524
ECRP	-0.449961	5.95909	0.00279524
GTPBP1	-0.396991	6.15512	0.00280263
GRPR	-0.678972	6.13307	0.00281326
CDC37L1	1.05359	4.579	0.00281326
RPL8	1.1703	11.4232	0.00281326
KDM4A	-0.565589	6.19882	0.00281499
RFPL2	-0.44186	5.29715	0.00281499
FASTK	-0.757857	7.80521	0.00281967
FAM153A	-0.76932	6.55857	0.00282304
ASUN	1.61563	5.60932	0.00282648
FOXJ3	0.604479	5.90432	0.00283875
DCUN1D1	0.878872	6.07522	0.00284071
PDYN	-0.370581	4.32483	0.00284328
STAB1	-0.447816	5.25651	0.00284872
LOC100287590	-0.387325	4.07003	0.00285253
RNF43	-0.38605	5.25101	0.00285457
IFI35	1.43982	7.10712	0.0028553
IGHMBP2	-0.537888	6.64259	0.0028553
HADH	0.625101	5.42269	0.00286869
GBX1	-0.529893	5.10408	0.00286869
KDELR1	0.842374	5.15722	0.00286888
PPIH	0.455809	7.1174	0.00287142
RHO	-0.304902	5.36549	0.00287654
RAD23B	0.86345	5.27184	0.00290005
VPS4B	1.22152	5.76015	0.00291468
PCYOX1	0.8572	4.20202	0.00291468
FEV	-0.493054	5.92521	0.00291468
TM2D3	1.29089	6.21443	0.00291468
AIDA	0.796657	4.12445	0.00291468
TRBC1	-0.812187	5.59811	0.00291468
PRB4	-0.569809	5.83739	0.00291921
STAM	1.35022	6.16782	0.00292025
RPF1	1.40474	7.72159	0.00292526
FLNB	-0.587147	6.33233	0.00292526
RSL24D1	1.76523	7.32222	0.00292891
CEP162	-0.283854	3.92751	0.0029327
NEU3	-0.291298	5.04548	0.00293618
SEMA4A	-1.31292	7.84152	0.0029453
FEZ1	-0.388827	5.08493	0.00296112
MAPK7	-0.455711	5.48468	0.00297316
MMP19	-0.593652	5.60798	0.00298117
ZNF394	1.0715	6.15682	0.00298406
CDX4	-0.452628	4.85853	0.00298457
PLEKHB2	0.945618	5.44523	0.00300934
DEFA6	-0.470337	5.74774	0.00301346
UBE2B	0.857621	5.99123	0.00301346
HNRNPA0	0.658046	6.54109	0.00301346
AMN	-0.811699	7.20691	0.00302729
ST3GAL2	-0.476457	5.94595	0.00303652
KIAA0319L	-0.561245	6.16908	0.00304455
DBH	-0.370174	5.30626	0.00304587
CRABP2	-0.554559	6.34552	0.00305035
SH3YL1	1.69224	6.20349	0.00305098
POLR1B	-1.95689	6.52854	0.00306509
PZP	-0.39118	4.75348	0.00307067
LINC00652	-0.743388	6.00476	0.00307084
POM121C	0.594404	6.22747	0.00307084
CIITA	-0.294071	4.90088	0.00307084
NTNG1	-0.489256	4.86569	0.00307084
HLA-DOA	-0.376406	5.52956	0.00307084
KCNC1	-0.397952	5.32575	0.00307084
NARFL	-0.779508	6.74797	0.00307084
SPATS2L	0.779408	5.24085	0.00308691
NEK11	-0.583655	5.39526	0.00308691
TTC27	0.943335	5.70483	0.00308691
IGLL3P	-2.58728	10.0406	0.00308691
SNHG17	1.1363	5.98618	0.00308821
SCAMP1	0.527103	4.88942	0.00308821
KCNQ3	-0.463207	5.04515	0.00308821
WNT2	-0.52545	4.8703	0.00308821
CRYGEP	-0.521538	5.57961	0.00308821
FXYD1	-0.486546	5.64146	0.00310027
OBP2A	-0.621087	6.15351	0.00310027
ICE1	1.10284	6.04974	0.00310027
ACAN	-0.43659	5.04789	0.00310027
KLF13	1.31218	6.20821	0.00310027
TIMM13	1.60456	7.12642	0.00310027
ZKSCAN3	-0.806016	5.90026	0.00310607
HSPA14	1.36191	6.82442	0.00310607
RNF44	0.892103	7.1292	0.00310607
CER1	-0.501391	4.92147	0.00310772
TSHB	-0.367852	4.41687	0.00311385
RAB8A	0.9205	6.78463	0.00311385
SYT1	0.948209	4.6993	0.00311385
VAMP7	2.02219	7.07019	0.00311428
FAM189A2	-0.607527	5.23697	0.00311757
NOX5	-0.861688	7.20154	0.00312105
ATF1	1.12219	5.03618	0.00313123
CHST3	-0.326582	5.16503	0.00313159
MYL6	-0.560153	8.48202	0.0031428
OR7E37P	-0.80344	6.28556	0.00315214
DEGS1	0.9366	6.51616	0.00315496
YWHAE	0.661653	5.53351	0.00315998
SMOX	-0.689987	6.72906	0.00315998
SOAT2	-0.716217	5.67343	0.00315998
GYPB	-0.445852	5.30238	0.00316046
RFC1	0.389394	5.48718	0.00316781
RBM12B-AS1	-0.449704	4.77133	0.00317671
KCNE2	-0.273294	4.7617	0.00317872
RNF138	1.4466	6.37033	0.00318298
ATAT1	-0.794941	6.34827	0.00318298
CCDC70	-0.690513	4.55184	0.0031983
REEP4	-0.532986	6.84418	0.00321638
HYPM	-0.317207	4.34372	0.00321712
BSDC1	0.670433	6.04943	0.00322039
AMD1	0.862526	5.98895	0.0032412
WAC	0.904353	6.09067	0.00326032
CCNB1IP1	1.54662	6.94679	0.00327085
PADI3	-0.484183	5.66711	0.00327238
PSMA4	1.37542	7.63295	0.00327238
GLI3	-1.0084	7.29633	0.00327238
CPNE6	-0.426746	5.81821	0.00327306
HIGD2A	1.00905	5.92598	0.00327502
KCNIP1	-0.510431	4.72612	0.00328519
UBR7	1.2812	5.63649	0.00328519
OSM	-0.416199	4.85805	0.00329342
BTD	0.832789	5.83567	0.00329698
VIL1	-0.479587	4.9509	0.00329763
RPS10L	1.26557	7.05615	0.00329763
SKP1	0.990731	7.64423	0.00332647
LGI2	-0.759288	6.58798	0.00332647
DPEP3	-0.546007	4.97975	0.00333074
HIST1H1C	2.84397	8.25792	0.00333343
ANGPTL2	-0.273087	4.97905	0.00333343
HSD11B2	-0.393131	4.27906	0.00333892
FZD4	-0.492733	5.72949	0.00335756
SLC8B1	-0.693775	5.87316	0.0033676
SLC25A46	1.55093	6.82432	0.0033676
CYP1A2	-0.407786	5.16626	0.00337142
NFE2L1	-0.833539	7.563	0.00337757
PADI2	-0.529914	5.51363	0.00337757
HEXIM1	-0.849258	6.56009	0.00337757
SEC61G	0.911823	7.92438	0.00337757
DHRS1	-0.653027	7.02215	0.00338353
PDHA1	0.520776	5.64319	0.00338353
GTF2H5	1.06396	4.90621	0.00338353
OTOF	-0.381281	5.00086	0.00339133
SMURF2	1.11388	4.85487	0.00339152
RTEL1	-0.552186	6.73123	0.0033923
LAMP3	2.29919	7.00501	0.00339546
CYP11A1	-0.329707	4.3415	0.00339754
HDAC5	0.669054	6.43945	0.00339863
CRYAA	-0.303942	5.19131	0.00340465
SREK1	0.949819	7.161	0.00343161
IFI16	1.24631	6.63102	0.00343211
C5orf22	0.927296	5.71067	0.00344241
AURKAIP1	-0.589216	8.29902	0.00346917
SF3B1	-0.752261	8.77626	0.00347791
FHL3	-0.668372	6.12698	0.00347791
ARRB1	-0.314446	5.53599	0.00348285
CLASRP	-0.719191	6.94477	0.00348285
SALL2	-1.00409	5.84906	0.00350102
SLN	-0.522743	5.38605	0.00352086
EXD2	-0.777413	5.75676	0.00352086
SSB	0.494204	4.89604	0.00352347
DGKD	-0.710674	6.83245	0.00352488
BST2	1.03419	7.56165	0.00352524
RARG	-0.409659	5.74083	0.00352937
BTN3A1	-0.765005	6.8275	0.0035413
TTC37	0.785338	4.63698	0.00354687
C4BPA	-0.464466	5.22376	0.00355056
OCRL	-0.454317	4.70467	0.00355298
GRPEL1	0.730035	5.6734	0.00355298
ECI1	0.938394	6.99162	0.00355298
NQO2	0.620359	5.0285	0.00356952
VPS41	0.583493	4.94704	0.00357911
PAX8	-0.279399	5.20833	0.00357911
IRF8	-1.23148	5.96776	0.00357911
ZCCHC8	1.18833	6.54504	0.00357911
COQ2	0.856824	5.3073	0.00359152
ZNHIT3	1.20472	5.30152	0.00359152
IPO5	0.704037	4.82685	0.00360184
NDUFS4	1.02648	5.21269	0.00360565
CRNN	-0.355339	5.47364	0.00360858
CDC25C	-0.248531	4.29598	0.00360858
NFRKB	-0.349631	5.6642	0.00361223
SSBP3	-0.608494	5.71085	0.00361354
TMEM87A	1.13927	7.05997	0.00361354
DHX9	0.523882	5.34349	0.00361438
OBSL1	-0.414159	4.38608	0.00361438
UBQLN3	-0.427241	4.3396	0.00361438
EEF1D	-0.635913	8.09026	0.00363564
KDM6B	-0.394823	5.82429	0.00364178
CA5B	-0.451399	5.34317	0.00364178
REC8	-0.736023	6.41575	0.00364917
ING3	1.31118	6.42656	0.00365418
NEUROD2	-0.50039	5.3124	0.00367115
SLC10A3	0.779242	6.31565	0.00367572
RBMS1	1.47906	6.93796	0.00367693
NDUFAF4	0.924167	5.83884	0.00367808
SEC11A	1.00263	8.98576	0.00369205
ALX4	-0.483381	5.28428	0.00370039
TRIM26	-0.645309	6.96699	0.00370039
TSSK1B	-0.339896	4.13906	0.00370268
KEL	-0.523694	6.45647	0.00370268
ADH5	0.603003	5.71002	0.00371965
ZNRF4	-0.515	5.97438	0.00372217
GCLC	0.755676	5.30862	0.00372633
LMBR1L	-0.579773	6.75952	0.00372633
SFTPD	-0.270561	4.46069	0.00373576
PIPOX	-0.559971	4.21502	0.00374422
EPHB1	-0.331064	4.4065	0.00374864
PRO2949	-0.354076	3.80262	0.00375327
CD2	-1.07371	5.24705	0.00377194
POLR2K	1.06097	5.95475	0.00377604
TSR2	-0.637487	7.70987	0.00378586
EPHB2	-0.335457	5.39975	0.0038059
SYNGR4	-0.481947	5.35079	0.00381509
PSORS1C1	-0.354815	4.43555	0.00381509
AP3S1	0.921216	9.37577	0.00382209
WWP1	0.631889	4.67801	0.00383726
LAD1	-0.426678	5.58399	0.00383943
OR1G1	-0.385847	4.2529	0.00384574
PEX11A	-0.335797	4.4783	0.00384574
FDPS	0.791487	7.06254	0.00384574
ETFA	1.18824	7.41772	0.00384705
CLDN18	-0.39708	4.95692	0.00386817
BCL2L14	-0.42638	5.06074	0.00386817
RAX	-0.569404	6.04145	0.00388175
RNF185-AS1	-0.365017	4.47209	0.00388175
NPIPB15	-1.15912	6.91556	0.00388236
PPP1R17	-0.341398	4.24186	0.00389125
PAF1	0.650151	6.46022	0.00389282
MAP2K1	1.34742	7.51732	0.00389459
TSNAXIP1	-0.593017	5.33862	0.00390952
DECR2	-0.768773	7.4383	0.00392447
NOSIP	1.01334	6.69566	0.00392743
FEM1B	0.943728	4.80895	0.00394758
RAI1	-0.480019	5.79834	0.00394938
CRTAC1	-0.401137	5.57549	0.00394938
FAXDC2	-0.4118	5.66021	0.00396637
DSG3	-0.361805	4.44829	0.00397577
PCCB	1.07427	6.62716	0.00398357
PDE3A	-0.443131	4.54397	0.00398357
BMP10	-0.578784	4.54894	0.00398357
SLC43A3	-0.550132	4.96352	0.00398542
PYCRL	-0.680522	5.88607	0.00398542
RAPGEF1	-0.561162	5.40028	0.00399246
ELK1	-0.627492	6.40089	0.00400084
SLC4A4	-0.31871	4.19652	0.00400084
PPIA	0.886392	11.6928	0.00400091
IMMT	0.821727	6.14438	0.00400091
CRYBB1	-0.504319	5.85842	0.00400316
MYO7A	-0.35186	4.82398	0.00400316
VBP1	1.8623	7.07816	0.00400978
MOCS3	-0.399743	5.15031	0.00401352
CDC34	0.775285	5.92693	0.00401352
DHDDS	-0.427076	6.7403	0.00401352
EIF3J	1.19062	5.57293	0.00401352
PUS7L	-1.0471	6.34327	0.00401352
BBIP1	0.583483	5.21199	0.00401454
XPNPEP1	0.558704	6.40671	0.0040199
MUL1	-0.622264	7.28608	0.00402827
SLC24A2	-0.471316	5.2702	0.00402937
SEZ6L	-0.381417	4.90753	0.00405096
DNAJC9	0.948224	5.90833	0.00405696
DCSTAMP	-0.309074	4.78826	0.00406734
SOD3	-1.06474	7.22687	0.00407178
F5	-0.440972	4.6167	0.00407178
MYOZ3	-0.552038	5.89371	0.00410036
CTC1	-0.833439	6.32274	0.00413511
TPRKB	1.23414	6.53134	0.00413821
INTS8	0.970461	5.9142	0.00414601
COPS4	1.3209	6.22645	0.0041467
GPR27	-0.514973	5.31903	0.00415177
CMAS	0.314996	3.75558	0.0041564
PIP5K1A	-0.310106	5.59406	0.0041564
FAF1	0.750455	6.42728	0.00417585
TIMM17B	-0.671127	7.24145	0.00419044
TOPORS	0.664151	4.33883	0.00419136
SIRPA	-0.353985	5.2374	0.00419566
C5orf15	0.941089	7.86286	0.00420002
CRYBA1	-0.243423	3.74107	0.00421522
CD40LG	-0.430661	5.30709	0.00422535
IRF2BP1	-0.737995	6.33154	0.00423325
APMAP	0.616822	7.60947	0.00423795
TFB2M	1.70374	6.20092	0.0042401
RAP1GAP	-0.45965	6.3905	0.00424042
KDSR	0.842162	4.63181	0.00424279
TSN	0.810279	5.89832	0.00424279
OGFOD3	0.586419	5.76283	0.00424279
CWF19L1	-0.476682	5.87491	0.00425112
SHFM1	0.809084	6.11528	0.00425343
PPCS	0.700831	6.78274	0.0042576
ATP6AP1	0.996124	7.15724	0.00427973
MT3	-0.552935	5.54169	0.00428071
ATP10A	-0.460018	4.96178	0.00428486
RNF141	0.457767	5.25163	0.00428486
MUC2	-0.578101	5.71372	0.00428755
KRT2	-0.530816	4.59525	0.00429485
AQP8	-0.388682	4.97972	0.00429735
ITIH2	-0.563571	5.16678	0.00429765
GLT8D2	-0.499422	5.76085	0.00430022
GDPD5	-0.497214	6.14996	0.00430664
LAT	-0.490477	5.4815	0.00431291
DHX40	0.939421	5.628	0.00431291
FRS3	-0.682353	5.70352	0.00431941
GDF9	-0.500566	4.87544	0.00432513
RIN1	-0.739404	6.75408	0.00432515
CCL22	-0.529692	5.97246	0.00435041
KLHL29	-0.399177	4.47906	0.00435174
DERA	1.18113	5.89216	0.00435174
TSG101	0.734505	8.13147	0.00435916
CCBL2	1.18456	6.44862	0.00436685
KIR2DL2	-0.651435	5.10238	0.00437144
TIMP4	-0.429011	4.68711	0.00437144
CALM1	-0.456502	6.34594	0.00437325
AZI2	0.352449	4.1571	0.0043841
SNAPC5	0.735667	5.78033	0.00438769
SLC25A36	1.35731	7.09728	0.00438769
LCK	-0.296511	4.69654	0.00438845
MED24	-0.400617	4.20509	0.00439051
ZSWIM1	-0.587008	5.29811	0.00439194
CDX2	-0.764683	6.45417	0.00439194
AKAP5	-0.320561	4.35714	0.00439194
EMP2	-0.559683	4.88656	0.00439658
PRPH2	-0.504037	5.27506	0.00440983
SPRR3	-0.281089	5.126	0.00444408
HPCA	-0.545583	6.24209	0.00444408
FBL	1.40178	8.79254	0.00444803
PFKFB2	-0.325727	5.49356	0.00445904
PICALM	0.362752	4.50836	0.00446211
CD248	-0.491509	6.40719	0.00446211
CLDN16	-0.413357	4.65781	0.00448504
MED28	1.1256	5.38826	0.00454495
C3AR1	-0.520551	5.09052	0.00455838
COX11	0.581033	5.14583	0.004569
MPPE1	-0.678145	7.58093	0.004569
LALBA	-0.378961	4.40257	0.004569
LRRC41	-0.468357	5.87163	0.00458137
LOC100506571	-0.443128	5.75705	0.00458801
XPO7	-0.42201	5.57391	0.00458801
SYT13	-0.402812	4.3739	0.00458946
TAS2R8	-0.297126	3.9157	0.00459525
IQCB1	-0.751177	7.11448	0.00459712
QTRTD1	0.585463	4.80464	0.00459712
ESPL1	-0.531493	5.73804	0.00459712
ZNF512B	0.473317	4.90654	0.00459712
MBD4	0.74337	5.7267	0.0046016
WBSCR22	1.25876	8.62495	0.00462501
ADAM15	-0.522006	5.41411	0.00463046
CP	-0.442309	4.58811	0.00463046
NPY2R	-0.246884	4.01274	0.00464481
ZNF408	-0.998464	7.27897	0.00464511
ZMYM2	0.527126	4.97575	0.00464615
MAPT	-0.294535	4.84042	0.00464615
RHOB	1.66808	7.10189	0.00465823
DARS2	-0.624181	5.23881	0.00465823
SSTR3	-0.867121	7.00385	0.00465914
TG	-0.562333	6.11144	0.00466114
ZNF446	-0.609058	7.14396	0.00466114
C1orf174	0.887288	5.67282	0.00466114
TPI1	0.549498	6.69103	0.0046727
HNRNPA2B1	1.31979	8.37531	0.0046727
RIMS2	-0.408849	5.33102	0.0046727
PAXIP1	0.602038	4.34879	0.0046727
TPD52	0.790163	6.94321	0.0046727
FGA	-0.28388	4.37236	0.0046736
MYLPF	-0.557867	5.71041	0.00467968
FXYD7	-0.84485	5.979	0.00467968
TNKS2	0.842538	4.35846	0.00468698
C5orf28	0.825994	4.02152	0.00469033
SLC35A2	0.469279	5.41337	0.0046918
STAG3	-0.560199	6.07728	0.00470321
IDH3A	1.22015	5.34151	0.00470497
BAAT	-0.595404	6.41718	0.00475132
PRLH	-0.772871	5.87692	0.00475191
MCTS1	1.19461	7.31141	0.00476861
SMG6	-0.320995	4.89028	0.0047756
ATP6V1H	1.12738	5.79855	0.00477941
ATG13	-0.504095	6.88869	0.00478812
BRIX1	0.595785	4.72157	0.00478812
LY6D	-0.474651	5.08356	0.00478832
DAD1	1.4377	8.84128	0.00478832
APOBEC2	-0.800061	5.53945	0.00478832
BCAP31	1.14628	7.96907	0.00479369
GPRC5C	-0.528911	5.88677	0.00480226
OBSCN	-0.551403	5.82246	0.00480717
PTPN9	-0.506285	6.05935	0.00481657
RAMP3	-0.46322	4.71651	0.00482101
ZC3H7B	-0.526578	5.28681	0.00482101
LAMC2	-0.324063	4.38385	0.00482556
BEST2	-0.621646	5.07027	0.00482837
SNAPC4	-0.495688	6.54997	0.00483376
NDFIP1	0.943548	5.16853	0.00484499
HSPD1	0.942667	7.34527	0.00484979
PPP3CA	1.35669	6.73977	0.00486276
GAR1	1.02591	6.83251	0.00489174
BICC1	-0.352813	4.01454	0.00490139
YTHDC1	0.86782	5.86682	0.00490816
DAPK2	-0.57042	5.3573	0.00490816
C3orf36	-0.464207	6.34325	0.00491275
FOXRED2	-0.41499	5.06643	0.0049138
SNX4	0.927042	5.10905	0.00492105
HNRNPA3	0.892549	6.01338	0.00492105
DDN	-0.669583	6.94905	0.00493956
NASP	0.531308	5.17884	0.00494822
FOXJ2	-0.683327	7.05031	0.00496235
NBL1	-0.477303	5.68821	0.00496467
WDR77	-0.479797	6.17098	0.00497124
SYNCRIP	0.83529	6.45413	0.00497124
PPP1R3D	0.274863	4.28998	0.00497648
INA	-0.366707	4.83314	0.00497648
TNFRSF25	-0.312825	5.15908	0.00498262
CDS2	0.956248	5.75393	0.0049831
RCHY1	0.791743	5.50533	0.00499741
TRAPPC2L	0.486183	6.07888	0.00500497
LIPA	1.11469	7.0867	0.00500497
CEP57	0.467028	4.51399	0.00500497
PGK1	0.82945	6.84658	0.00500924
GCC1	-0.665977	6.52239	0.00502925
TP53TG5	-0.644412	6.37552	0.00504335
ERAP1	0.478081	4.43637	0.00504643
MAS1	-0.327481	4.41781	0.00505493
DKK1	2.48063	5.99809	0.00505493
TMEM246	-0.426313	4.39949	0.00505959
ST13	0.899715	6.29953	0.00506494
FBXL5	0.661074	5.52344	0.00507788
EMC1	0.353082	5.12996	0.00508458
LMX1B	-0.346791	4.80712	0.00509895
TOR1AIP1	0.770394	5.24145	0.00510477
PTP4A1	1.3624	6.53551	0.00510843
SHOX	-0.479565	4.95836	0.00512038
RNF111	0.710478	5.18299	0.00513114
SCUBE3	-0.454509	4.61756	0.00513114
IL17RB	-0.5735	5.40836	0.00513139
TMEM59L	-0.79051	7.15186	0.00513139
CLDN17	-0.56823	6.09722	0.00515339
TM4SF4	-0.399605	4.95421	0.00518006
ZBTB24	-0.423958	4.68284	0.005185
ATXN8OS	-0.636992	5.82735	0.00518573
IGFALS	-0.744073	6.91872	0.00520301
CALB2	-0.582744	5.33997	0.00523973
RAP2C	1.31734	5.9398	0.00524404
PCDHB1	-0.456265	4.84109	0.00525662
KIF1C	-0.973337	6.91843	0.00527443
APOB	-0.287398	3.5219	0.00527463
WDR61	0.599716	5.67975	0.00527772
HRH1	-0.326505	4.58366	0.00528436
CNGB3	-0.444883	5.31819	0.0052897
FAM189B	-0.835629	7.5368	0.00529184
MYL10	-0.428291	6.18747	0.00529184
CCR3	-0.278985	4.29751	0.00529184
MCTP2	0.859253	5.72832	0.00529184
CNOT7	1.12449	7.21499	0.00529184
SLC17A3	-0.52363	4.19358	0.00529184
RAB6B	-0.432901	5.32968	0.00530011
NRP1	-0.253018	4.28401	0.00530011
KLK2	-0.408318	5.40345	0.00530011
BRAP	0.56565	4.88237	0.00530011
HPGDS	-0.407052	4.29537	0.00531615
KRT4	-0.347461	4.88142	0.0053174
FXN	0.560093	5.04839	0.0053174
HIST1H2BD	1.22963	6.98607	0.0053174
WIPI1	1.21289	7.23411	0.0053174
MEPE	-0.651367	6.15925	0.00532674
RNF11	1.48448	6.44599	0.00532837
CSNK1D	0.554428	5.82497	0.00532837
CSF3	-0.536702	6.10815	0.00532837
YARS2	0.457884	4.99969	0.00533405
KCNA1	-0.453577	5.10646	0.00533415
HOXC11	-0.577727	5.35671	0.00533415
ACSL4	0.521747	3.61507	0.00533491
SLC7A9	-0.395777	4.2873	0.00533491
CNTLN	-0.331139	4.37837	0.00534302
KSR1	-0.364962	5.27906	0.00534328
ELAVL1	0.871022	6.85192	0.00534802
PRMT5	1.04503	6.35114	0.00535157
NUDCD3	-0.453786	6.0983	0.00535173
ATP12A	-0.484081	5.3251	0.00535173
ZNF76	-0.548895	6.30814	0.00535173
WDYHV1	0.988997	5.02193	0.00535292
TRIM44	0.653081	6.45368	0.00535695
EIF4H	0.910636	8.44676	0.0053755
NHP2	1.20382	8.77248	0.00537809
PSG6	-0.344388	4.40098	0.00538701
BRINP2	-0.3154	5.23358	0.00540011
FAM222B	-0.529629	6.67706	0.00541148
LZTR1	-0.524961	6.30928	0.00541475
PLEKHA6	-0.54748	5.75054	0.00542368
RP5-1118D24.2	0.531049	4.90316	0.00542368
MPP2	-0.386528	5.75834	0.00542368
HOXA11	-0.30976	4.94464	0.00542368
SNCB	-0.568985	6.22275	0.00542527
TKTL1	-0.371453	4.60084	0.00542527
GRIN2B	-0.330135	4.68754	0.00542527
MRGBP	0.250652	5.00257	0.00542527
SVEP1	-0.221135	4.57399	0.00542527
ARHGEF17	-0.84986	6.71725	0.00543741
SCN3B	-0.304203	4.34846	0.00543844
LILRA6	-0.502436	5.69477	0.00543844
TMEM109	0.658306	7.63348	0.00545372
SNRPF	0.685083	5.44051	0.00546496
GMPR2	0.873251	6.8616	0.00546496
SLTM	1.36162	6.52449	0.00547584
CPA3	-0.50797	4.80815	0.00548947
CCDC170	-0.345866	5.33189	0.00548947
UPK2	-0.444299	3.95372	0.00549614
SAP30BP	0.836402	5.76035	0.00550541
DNASE2	-0.693804	6.53379	0.00550683
PARL	0.401014	7.43182	0.00550683
SS18L2	0.922442	7.05535	0.00550683
EHBP1L1	0.656706	5.37649	0.00550683
APOC1	-0.745524	6.3522	0.00552249
C22orf24	-0.389422	4.33358	0.0055229
UPB1	-0.496734	4.61547	0.0055258
H2AFV	0.746318	7.07757	0.00553447
AARS	-1.30021	8.4306	0.00553447
WDR18	0.941353	4.98237	0.00553447
NHLH1	-0.677809	5.69947	0.00554058
FOXF2	-0.384768	4.26835	0.00554058
EPS15L1	-0.383581	4.89749	0.0055567
FDX1	1.04789	6.99533	0.0055567
MME	-0.431915	4.82083	0.0055567
TEK	-0.239979	4.95547	0.00555686
NPR1	-0.580267	5.96121	0.00556818
GUCY1A3	-0.781302	5.71764	0.00557543
MAP4K5	0.294465	3.90394	0.00558126
BTG4	-0.346915	3.99091	0.00558127
CPA4	-0.417964	5.09968	0.00558401
CTRC	-0.497449	5.0993	0.00558401
HMGCR	0.667066	4.85771	0.00558588
CETN3	1.24675	4.82006	0.00558629
RAB11A	1.00285	6.42475	0.00558993
SLC38A7	-0.350407	5.57589	0.00559079
NDUFA7	1.07907	7.03916	0.00559079
JAM2	-0.341848	5.12847	0.00559079
CCIN	-0.440075	5.56807	0.00559079
TGFBR3	-0.576926	4.39694	0.00559102
ITGA10	-0.448019	5.59004	0.00560538
PPIL2	-0.519104	6.75932	0.00561254
IDH3B	0.624976	7.06403	0.00561254
CNTN1	-0.472088	5.76951	0.00561254
CRYBA4	-0.568196	4.61279	0.00563201
EIF4E2	0.880222	5.98955	0.00563496
CLEC4E	-0.376264	4.09126	0.00565032
PGRMC2	0.803075	6.3754	0.00565032
ARMC1	0.626261	4.14585	0.00570208
ENTPD4	-0.714374	6.70462	0.00570208
UBE2D4	-0.394985	6.33348	0.00570476
TESK1	-0.568357	6.52355	0.00571851
RENBP	-0.507537	4.77703	0.00572333
LDB1	-0.518546	6.38016	0.00572959
CDKL3	-0.473399	4.93572	0.00573911
GAK	-0.650016	7.11497	0.00575258
GRM4	-0.9131	7.09327	0.00575258
HS3ST2	-0.479332	5.66014	0.005759
ZNF185	-0.910357	5.82931	0.00577577
ZKSCAN4	-0.415844	5.5419	0.00578014
PPFIA2	-0.385199	4.87002	0.00578157
COPS6	0.635306	7.243	0.00578157
RTDR1	-0.477474	4.83583	0.00578157
MRPL15	1.2321	6.7275	0.00580427
IL10RA	-1.51923	6.16466	0.00580427
COL4A2	-0.306393	4.69142	0.00580919
U2SURP	1.00313	5.33201	0.00580919
ABCC3	-0.381633	5.41528	0.00581215
GP9	-0.738615	6.71283	0.00584739
ELF5	-0.364428	4.23245	0.00586316
CSNK1G3	1.32358	6.43218	0.00586411
CAMK2A	-0.356056	5.259	0.00588841
BLCAP	1.21385	6.53823	0.0058904
HOXC13	-0.350519	5.70444	0.00589834
PCGF2	-0.29086	5.51328	0.00591844
CCDC22	0.425245	4.67317	0.00592491
MYBPC3	-0.710913	7.09931	0.00593869
KLHL11	-0.47794	5.25621	0.00594095
SRP9	1.31089	8.28427	0.00594095
DRAP1	0.897777	5.4445	0.00594095
TXN	1.17892	6.24152	0.00594381
COMT	-0.465756	6.68404	0.00594475
NCAPD2	-0.610548	4.91407	0.00596043
GPRC5A	-0.35586	4.98234	0.00596413
PAK3	-0.706811	5.79459	0.00598011
PAPOLA	0.61996	5.92923	0.00598785
SP100	0.61404	5.04477	0.00598798
RNF122	-1.06641	7.03436	0.005994
RSPH6A	-0.417276	5.41966	0.005994
GNRH2	-0.899616	6.24512	0.00600434
USP7	0.590056	6.48381	0.00600958
GUCA1A	-0.267473	4.27844	0.00600958
SAFB	0.405966	5.35605	0.00604143
AGPAT2	-0.702967	6.67341	0.00604289
ZNF646	-0.609382	6.49919	0.00605258
DNAH7	-0.266658	4.30961	0.00605384
PIP5K1C	-0.590494	7.50131	0.00607316
PRRX1	-0.393785	4.26169	0.00607316
NAPA	0.593698	5.61993	0.0060782
TIMM17A	0.692658	5.43457	0.0060782
GAST	-0.745823	5.89452	0.00608503
ZNF330	0.585396	6.19031	0.00609394
ZNF146	1.09229	6.50614	0.00609394
MADCAM1	-0.65913	5.4037	0.00610183
TUBB4A	-0.565648	4.80628	0.0061218
HECW1	-0.345314	5.06618	0.0061562
CSNK1E	-1.29931	7.28755	0.00616526
CXCR6	-0.319143	4.5668	0.00616691
DNAJA1	1.08586	7.18611	0.00617033
C22orf31	-0.797534	5.5625	0.00618835
ZFR	0.507351	5.35853	0.00619336
MMP24	-0.23045	5.18043	0.00621021
HDAC6	-0.314621	5.51741	0.00624076
PKD2L1	-0.557372	6.12671	0.00627453
SDHD	0.382015	5.20303	0.00627453
CEP250	-0.409381	6.0153	0.00629297
FNBP4	0.918899	6.90468	0.00631788
CYP2D6	-0.512978	5.7758	0.00632613
LONRF3	-0.488064	4.64618	0.0063358
DDR2	-0.385036	5.49547	0.00634415
ICE2	0.851922	5.09789	0.00634639
SH2B1	-0.471313	6.66339	0.00634639
TFAM	0.675677	5.41764	0.00635797
P4HB	0.919188	8.2272	0.00638888
NRG1	-0.237303	4.90234	0.00638992
KLHL28	-0.73677	4.82381	0.00641467
ANKRA2	0.92559	5.7802	0.00641467
ABLIM3	-0.586885	4.75925	0.00643286
ARAP3	-0.418429	4.98428	0.00643496
FBLN1	-0.302482	4.93616	0.00644534
NXN	-0.549526	4.91305	0.00645217
SENP6	0.421008	4.46202	0.00645472
COX7C	0.906058	8.8436	0.0064559
ECE1	-0.582373	7.02579	0.00648301
SLC13A4	-0.432983	5.80618	0.00649023
PSPC1	0.527898	4.33958	0.00649205
ZMAT4	-0.36415	4.8792	0.00649205
NUP98	0.468039	4.81876	0.00649205
TEX13B	-0.460057	5.4044	0.00651832
DUS2	-0.460265	6.38069	0.00652482
TMEM50B	1.55138	7.06963	0.00654199
MBIP	0.472206	4.12803	0.00655452
PGGT1B	0.245832	3.68297	0.00655865
OASL	-0.424534	6.12371	0.00656628
PPP4R1	1.23903	6.06724	0.0065722
ATP6V0E1	0.417735	6.89097	0.00659926
SREK1IP1	0.509829	4.49297	0.00661051
SMAD2	0.867622	6.10204	0.00661051
BMP15	-0.324422	4.13725	0.00661051
CYFIP1	0.809233	7.23709	0.00661051
PAX9	-0.367323	4.7426	0.00661051
CHMP1A	-0.617585	7.05428	0.0066249
ZNF440	-0.277879	3.91738	0.00662985
PGC	-0.437963	4.87973	0.00662985
MRS2	0.720264	4.80833	0.00662985
CSNK2B	0.625502	8.80888	0.00662985
R3HDM4	-0.653068	7.91838	0.00663755
LY6G6C	-0.539504	5.71478	0.0066516
LSM2	1.02902	5.09498	0.006697
PCNXL2	-0.331713	4.65294	0.006697
UBE2S	0.521156	4.50808	0.00671218
TSC22D2	0.369161	4.23822	0.00671548
HP	-0.490192	5.98547	0.00671548
HIST2H2BE	1.78113	7.48276	0.00671968
SRSF3	0.68527	7.49128	0.00672049
CACNA2D1	-0.412798	5.43094	0.0067206
ZNF589	-0.22384	4.84725	0.00672733
PSMD10	1.26824	7.04187	0.00672733
HSF2BP	-0.384094	4.71161	0.00672784
MBD1	-0.531108	7.34067	0.00673309
RUVBL2	0.862228	6.83683	0.00676362
MMP14	-0.382785	5.82091	0.00676362
SH3GL1	-0.795675	7.06511	0.00678284
SLC25A5	1.07286	9.35016	0.00678284
TUBB7P	-0.526973	4.75569	0.00678326
SHC2	-0.511845	6.26302	0.00678371
PEX2	1.21665	5.9396	0.00678998
UNC45A	-0.532709	6.25173	0.00679878
LUZP2	-0.348502	3.76411	0.00679909
BMP5	-0.345108	4.29879	0.00679909
GYG1	1.07766	7.75268	0.00681513
CACNG3	-0.333575	4.97832	0.0068247
PRPF31	0.433033	5.66465	0.0068322
YIPF3	0.675307	5.63925	0.006835
EIF2S1	0.569225	6.40843	0.00684268
TUFM	1.21947	7.81995	0.00684423
TAF2	0.839899	6.11121	0.00687405
PPAT	0.514043	5.34781	0.00691295
TSPAN3	1.05733	7.74116	0.00691896
TUBB	0.950873	7.65558	0.00694076
TULP3	-0.44309	5.90026	0.00695929
NAT9	-0.535058	6.98766	0.006965
HMG20B	0.530316	5.22139	0.006965
DBI	1.6757	7.92114	0.00696631
KRT12	-0.290915	3.86403	0.00699722
TNPO1	0.860991	7.08215	0.00700021
MT2A	-0.970608	7.7512	0.00700021
DDX51	-0.480924	4.80019	0.00701653
TRAPPC3	0.535692	6.96528	0.00702352
CDK9	0.736935	4.95778	0.00702902
ING4	-0.343852	5.9511	0.00702902
DGCR5	-0.447543	5.58166	0.00704963
PLCG2	-1.40166	8.07605	0.00704963
HIF3A	-0.427837	5.37022	0.00708961
ECI2	1.55934	6.65515	0.00710807
PSMC6	1.1699	6.47639	0.00711934
MORC3	1.12323	4.62791	0.00711959
SLC35C2	-0.45152	6.07213	0.00712312
DIAPH2-AS1	-0.245589	3.73736	0.00712605
COASY	-0.521233	7.88417	0.00713247
SERPINB1	0.935053	5.92212	0.0071326
SLMO1	-0.624274	4.74969	0.0071326
NAT6	-0.601283	6.66991	0.0071326
KCNA2	-0.400186	5.04686	0.0071326
ACVR2B-AS1	-0.486895	4.68008	0.00713508
ZBTB7B	-0.464005	5.81799	0.00713508
ADCY1	-0.300433	5.01789	0.00714887
SF1	0.638929	6.06466	0.00714887
SIT1	-0.574558	5.63874	0.00716046
IFFO1	-0.680382	6.34571	0.00716046
SLC16A7	0.731215	5.06445	0.00716754
GNB1	0.851304	7.48044	0.007191
ADAP2	-0.642074	5.82079	0.00719649
ACYP1	0.752297	5.0073	0.00724566
DRICH1	-0.350032	5.22027	0.00725029
IGF2BP2	-0.58377	4.40825	0.00727643
RHOBTB2	-0.497602	6.08552	0.00728018
USP10	-0.376693	5.58391	0.00728097
SEMA6B	-0.881184	6.30968	0.00728097
ACTN2	-0.240153	4.48604	0.00729179
SMIM7	0.621513	6.58946	0.00730153
CCR7	-0.606417	5.09623	0.00730153
ZMYND10	-0.430763	4.95715	0.0073497
NEUROD4	-0.39589	4.6721	0.00734971
MRPS30	0.604393	5.42262	0.00735459
KLF15	-0.560264	6.354	0.00736685
SAMD4A	-0.238495	4.32873	0.00736938
GTPBP4	0.737226	5.57366	0.00738128
HSPB11	0.428649	5.17575	0.00739971
FLI1	0.520117	4.88412	0.0074486
[truncated: 10,550 more rows]
