# Supplementary material for: m6A reader hnRNPA2B1 drives multiple myeloma osteolytic bone disease
Source: Theranostics. 2022 Nov 14;12(18):7760–74. doi: 10.7150/thno.76852 (PMC9706590; doi:10.7150/thno.76852)
Supplement: Supplementary file 3 — Supplementary table 4. [file thnov12p7760s3.xlsx]

## Sheet: GSE755
Supplementary Table 4. GSE755 processed data
	log2Fold Change（Bone lesions VS No Bone lesions）	AveExpr	adj.P.Val
IGJ	1.0745	14.8543	0.00312595
DKK1	2.17256	9.88825	0.00579452
CKS2	0.969271	11.1165	0.00779647
ATP10B	1.50468	10.7589	0.00779647
BRD8	0.426987	9.73405	0.007802
USP8	0.35601	9.84885	0.007802
MRPS27	0.629429	10.1847	0.00788405
HOXD1	-1.18139	6.23741	0.010786
SLC25A14	0.773087	8.59318	0.010786
CD52	-1.89898	8.25631	0.010786
RND3	-1.99886	8.8489	0.010786
PTPN1	-0.422921	10.9668	0.010786
BUB1	0.887985	7.97872	0.010786
CELSR1	-1.08642	6.46177	0.0112555
DUT	0.39385	13.5706	0.0112555
RRAS	-0.441998	10.5928	0.0112555
AHNAK	-1.19368	12.5167	0.0112555
CST6	-1.09839	9.10253	0.0112555
SLCO3A1	-1.11051	8.60602	0.0112555
NFKB2	-0.649476	9.72705	0.011503
NDC80	0.768652	8.7394	0.011503
GGH	0.975934	10.5214	0.0120329
PEA15	-0.526746	11.5162	0.0126794
ETFA	0.388811	11.999	0.0126794
PTTG1	1.11149	9.64384	0.0126794
PTPRK	1.02605	10.7753	0.0126794
DHFR	0.72296	8.79493	0.013417
ARL4C	-0.960121	8.64792	0.0141072
RASGRP1	-1.54816	8.85515	0.0141072
IK	0.307402	9.9608	0.0141072
PIM1	-0.533747	12.0672	0.0141072
MAD2L1	0.643779	7.68333	0.0141072
B4GALT1	-0.496315	10.4941	0.0147402
HOMER1	0.907039	8.23904	0.0154107
ZMIZ1	1.39792	8.17707	0.0154737
ADD3	-0.562633	11.7802	0.0154737
HSPE1	0.379382	11.9282	0.0173198
FLNB	-0.484216	9.4856	0.0174594
CTSC	0.612411	11.8572	0.0174955
CTTN	-0.581391	10.8097	0.0174955
CFLAR	-0.686981	12.0951	0.0176199
C5orf22	0.416716	8.50566	0.0178518
JUP	-0.863172	10.2909	0.0178518
NFE2L1	-0.397364	12.5209	0.0178518
ME2	0.534932	10.3964	0.0197726
EPCAM	-1.39753	6.60795	0.020454
TNFRSF13B	-0.568922	12.8769	0.020454
FRZB	2.10062	10.7245	0.020454
TGFA	-0.846012	7.97813	0.020454
SAMHD1	0.694192	8.2476	0.0208384
MAP3K14	-1.03358	7.06749	0.0220191
PBXIP1	-0.522096	12.4317	0.0245239
PMPCA	0.435335	9.52435	0.0249024
GTF2A2	0.329978	12.321	0.0251096
RPP38	0.274308	10.0527	0.0251097
CLDN3	-1.1303	7.64811	0.0251097
HSF2	0.347962	9.30467	0.0263488
CHSY1	0.429855	11.4381	0.0267514
ZFP36L1	-0.493981	11.341	0.0267514
BIK	-0.843153	9.77764	0.0267514
PDLIM1	0.728285	11.2647	0.0267514
CCNB1	0.734813	8.72409	0.0267514
PIGF	0.274126	11.1695	0.0280842
MAPK3	-0.32143	11.6768	0.0280842
TUBB2B	-0.707399	10.2507	0.0280842
ASF1A	0.337441	9.00041	0.0298308
BST2	0.352548	13.5412	0.0322008
SDHA	0.29414	12.822	0.0356714
ATP5J	0.317408	12.7583	0.0390314
COL9A2	-0.662147	10.4064	0.0403092
ZC3H3	-0.267237	11.4621	0.0419455
IFI35	0.464	11.7254	0.0419455
SRP14	0.174179	14.1464	0.0419455
SLC7A7	-0.74229	10.5099	0.0424378
CASP4	0.529818	11.7563	0.0424378
LY6E	1.12096	10.9095	0.0424378
CACNA1H	-0.535973	8.56565	0.0424598
HSPA4	0.311716	9.40192	0.0424598
GNA11	-0.348322	9.49509	0.0427041
KLF9	-0.740388	11.0918	0.0427041
IL2RG	-0.667089	13.3149	0.0443322
FAH	0.672211	9.60765	0.0452789
VDAC1	0.348446	10.9029	0.0452789
SEMA7A	-0.30083	9.50285	0.0453432
ACBD3	-0.387264	12.667	0.0453432
MYL6B	0.39576	10.63	0.0453432
PAPD7	0.464532	11.3441	0.0453432
IFI27	1.81907	10.0198	0.0453432
RCN2	0.423797	9.70834	0.0453432
CDKN3	0.8981	8.61236	0.0453432
ERI2	0.532278	7.59875	0.0453432
VAPB	-0.226052	9.57253	0.0454875
FANCL	0.491332	9.056	0.0454875
UBE2C	0.994429	9.17314	0.047728
P2RX5	-0.684917	13.0548	0.047728
ISG15	0.953575	12.318	0.047728
RUFY3	0.323011	8.85078	0.047728
IL32	-0.643698	8.0772	0.047728
KLF6	-0.735778	12.8557	0.047728
CCND1	1.51637	11.4307	0.047728
S100A4	-0.642914	11.0035	0.047728
PXDC1	-0.686499	7.89459	0.047728
ATP1B3	0.516929	12.2828	0.047728
GABBR1	-0.789077	7.83887	0.0485798
TNFAIP3	-0.885848	11.3402	0.0504961
SFN	-0.358693	11.4526	0.0504961
NBEAL2	0.632184	9.17613	0.0504961
PDE4A	-0.276351	9.2438	0.0504961
PPAP2A	0.683682	9.44894	0.0504961
DHX29	0.383708	9.79002	0.0504961
PPIP5K2	0.314248	9.78478	0.0504961
GNAT2	-0.475999	7.30553	0.0504961
MINOS1P1	0.734918	6.48173	0.0504961
SH2B3	-0.419408	10.1183	0.0504961
RSAD2	1.55017	7.51354	0.0527682
LDLRAD4	-0.563226	9.25264	0.0527682
MYO1C	-0.293658	11.6744	0.0527682
ACAA2	0.337821	11.0235	0.0533442
ABCB9	-0.694852	11.9901	0.0533442
IL6R	-0.694672	10.5119	0.0533883
LPCAT4	0.903675	10.102	0.0543476
PNLIPRP1	-0.578072	7.39557	0.0543925
COX5A	0.375885	13.6221	0.0543925
ACVR1B	-0.250336	9.68975	0.0543925
S1PR4	-0.691253	11.3703	0.0543925
SLC36A1	0.454721	7.49699	0.0543925
CDC23	0.271678	9.503	0.0543925
GLRX	0.449428	12.3429	0.0543925
UTP3	0.393693	11.1981	0.0543925
PCDH1	-0.427296	9.67133	0.0543925
SPINT2	-0.877507	11.881	0.0543925
PTK2B	-0.520688	12.4753	0.0543925
SCN2A	0.378238	4.55532	0.059544
NHP2	0.379487	11.8878	0.0599104
HAT1	0.342604	9.52004	0.0599104
PSMD8	0.240525	12.1914	0.0612587
TMEM184B	0.443477	12.4781	0.0617998
STAT5B	-0.418669	8.10695	0.0621785
SKIV2L2	0.312303	9.52165	0.0629655
TCF4	-0.702574	8.29676	0.0629655
TTK	0.637116	8.20692	0.0630511
TYMS	0.606777	9.87578	0.0630511
CDC45	0.598456	7.2829	0.0630511
CMTR1	0.287226	10.3627	0.0639488
NUDC	0.202868	11.4374	0.0639488
FER	0.652197	7.78581	0.0668881
FAM178A	-0.28595	8.67546	0.0676447
AKR1C4	-0.312739	4.60324	0.0678669
CYBB	-1.16848	10.6125	0.0680766
PCMT1	0.316041	11.2257	0.0691327
PFKFB4	-0.503435	8.79868	0.0691327
ANXA6	-0.37284	12.4835	0.0691327
CCND2	-1.28069	10.7813	0.0691327
ZFP36	-0.38008	14.625	0.0691327
PPP3CC	-0.210961	10.0364	0.0691327
ASMT	0.560772	6.36886	0.0717006
KIAA0101	0.591705	10.5803	0.0718603
MUC6	-0.402269	7.55455	0.0718603
CNPPD1	-0.269538	13.1234	0.0718603
EIF4EBP2	-0.299509	11.892	0.0725424
NDUFA2	0.248733	12.7676	0.0729314
CBX7	-0.413996	12.87	0.0733802
DOLK	0.247702	11.3261	0.0752992
PICALM	0.273787	11.7852	0.0752992
JAK1	-0.321539	12.2645	0.0753042
PFN2	-0.657918	10.9443	0.076096
TBC1D30	-0.442125	7.43709	0.076096
GORASP1	0.337814	9.71309	0.0773159
SMAD1	1.37443	9.7126	0.0780742
DYNLT1	0.334158	11.4085	0.0780742
MFAP1	0.296039	11.4049	0.0780742
NNT	0.363008	9.62504	0.0793751
IFIT3	1.10227	9.24395	0.0797806
MAPK6	0.321615	10.598	0.0797806
TBCA	0.302191	12.9866	0.0797806
PPP2R5C	0.284	10.9783	0.0798709
TNR	-0.401888	7.11727	0.0798709
BBOX1	1.30182	6.40364	0.0798709
CSPG4	-0.425405	9.58454	0.0798709
HDDC2	0.335588	10.0749	0.0815283
FDFT1	-0.353476	9.4214	0.0820149
COX6C	0.29882	12.6269	0.0826141
RPA3	0.307571	11.0503	0.0826141
ARPC2	0.245783	14.0256	0.0826141
TXN	0.329643	14.1109	0.0826455
MYCBP2	0.353335	12.1751	0.0826455
PRRG1	-0.377779	9.50227	0.0833175
CNTNAP2	-0.66708	7.831	0.0833175
SH3BP1	-0.340293	11.1967	0.0833175
UQCRB	0.269639	13.4634	0.0833175
LSP1	0.720375	11.6151	0.0833368
MCL1	-0.296	14.0517	0.0833368
LMAN2	0.267639	13.0237	0.0835141
SNX27	-0.213449	11.024	0.083785
HMMR	0.480059	9.17485	0.083785
ABCB7	0.30443	8.528	0.083785
NUP155	0.601034	8.88384	0.083785
ACP2	0.271287	11.3391	0.0844713
DMXL1	0.365423	7.30953	0.0845303
MGLL	0.880303	8.53425	0.0845303
IQSEC1	-0.288934	10.8887	0.0846852
MPDU1	0.726609	9.01174	0.0854729
SEL1L3	0.525092	13.1896	0.0854729
PSMA4	0.298242	11.9572	0.0854729
GYG1	0.368535	12.2405	0.0854729
SCNN1A	-0.394977	6.80497	0.08641
SLC2A5	1.17605	9.64287	0.0869356
PIK3CG	0.448428	9.30669	0.0869356
HDAC2	0.309521	11.581	0.0869356
UGP2	0.310338	11.0051	0.0869356
DNAJA1	0.309845	12.4745	0.0874789
PDLIM5	-0.282474	9.42781	0.0874789
ATXN7L3B	-0.176707	10.5382	0.0874789
CCDC6	-0.502378	10.0963	0.0875067
FANCI	0.51121	8.5296	0.0875067
CALU	0.353912	12.2046	0.0875067
SLC9A3R2	-0.339805	10.4841	0.0875067
PF4V1	1.03593	5.27656	0.0875067
TBC1D22A	-0.219615	11.6898	0.0875976
SUN2	-0.290037	12.3867	0.0879258
FAM189A2	-0.519977	10.2167	0.0880299
SHC1	-0.400964	13.3673	0.0880299
KIF23	0.903801	6.40938	0.0880299
KIF20B	0.400197	7.82576	0.088528
TRIP13	0.406516	9.49984	0.0894429
TBC1D1	-0.455871	10.9798	0.0896153
TSPO	-0.571868	13.8452	0.0896758
KRT14	-0.554236	7.36919	0.0908345
DYNC1I2	-0.216679	12.2144	0.0915619
ICE1	0.267742	10.3845	0.092291
SNCG	-0.535376	9.24806	0.092291
CRYBB2	0.589111	7.45608	0.0934619
NUP160	0.354182	9.60973	0.0934658
THEMIS2	0.692084	10.366	0.0934658
SSX2IP	0.598359	4.94091	0.0940244
PLEC	-0.406021	11.0921	0.0946511
GPA33	-0.264843	8.91909	0.0946511
BET1	0.321936	10.2207	0.0946511
2022-09-09	0.619911	13.2726	0.0960048
SSBP2	0.793498	9.04365	0.0960151
CTNNBIP1	0.385378	7.2341	0.0960151
SLC33A1	-0.32063	11.6859	0.0967488
FAM3C	0.369349	9.41478	0.0967488
DNM1L	0.297039	8.20371	0.0969254
MELK	0.438071	7.68984	0.0971788
IL15	0.615172	8.91509	0.0972684
MBD3	0.238288	11.4854	0.0988172
MR1	-0.206555	10.2727	0.0988911
EZR	-0.371936	13.6888	0.0988911
PAEP	-0.378296	8.47888	0.0989819
PPL	-0.648152	8.23443	0.0989819
H2AFX	0.329124	10.7794	0.0989819
CCNB2	0.766117	8.1219	0.0989819
NDUFS6	0.292836	11.8435	0.0989819
HNRNPA0	0.309786	10.467	0.0989819
DDX46	0.218948	10.0457	0.0990503
PARP1	-0.272698	13.5556	0.0993723
DNASE1L3	-0.428098	8.0515	0.0993723
TOX	0.811682	6.21821	0.0993723
OPLAH	-0.261413	9.91483	0.0993723
NEMF	-0.240077	8.81618	0.0993723
COL17A1	0.503115	6.08196	0.0993723
RAB11FIP2	0.35197	9.16353	0.0995693
VEZF1	-0.309122	9.64469	0.100707
MTUS1	-0.584639	10.1147	0.100894
PSME1	0.299872	13.0845	0.100894
BIRC2	0.576109	10.4824	0.101169
BAG1	0.299209	10.9796	0.101535
ADARB1	-0.728944	7.72096	0.102419
CAPN5	-0.595854	6.77099	0.102518
P2RY6	1.13845	7.54031	0.103541
GLS	-0.358736	11.3579	0.103541
NDUFS1	0.258401	10.4004	0.103866
VAMP4	-0.253839	9.9108	0.103866
ANXA11	-0.257866	11.0938	0.103887
EDNRB	1.58916	8.11444	0.103887
ERCC8	0.36827	9.28346	0.105244
CLTCL1	-0.28759	7.30969	0.105244
GHRHR	-0.286505	6.83987	0.105244
AAMP	-0.199515	11.2947	0.105244
IFIT1	0.941784	9.69905	0.105244
TMBIM6	-0.258814	13.7458	0.105921
CCT8	0.323039	12.7196	0.105921
SEC11A	0.312487	12.4633	0.105921
FGFR1	-0.269443	9.72088	0.106694
GPM6B	-0.832206	4.6775	0.106694
CSK	-0.282429	13.3957	0.106694
MAST4	-0.383935	9.19054	0.106694
DUSP5	0.590087	13.9593	0.106988
SVEP1	-0.607697	7.45453	0.106988
FGF2	-0.445299	7.97463	0.107801
MAP4	-0.252405	10.2286	0.109173
HEXA	0.403149	10.1585	0.109402
PIAS3	-0.260019	10.3408	0.109528
RHOG	-0.212889	11.4766	0.110344
CLMN	0.800949	7.97697	0.111546
GALK2	0.315438	9.88374	0.111546
HGS	-0.213858	11.8957	0.111546
ZBED1	-0.239405	12.2999	0.111546
RHBDL1	-0.270939	10.8068	0.112227
TPST2	0.505433	11.3941	0.112511
SLIT1	-0.44504	9.34761	0.112511
ECE2	-0.231756	11.0008	0.113902
PSMG1	0.369377	9.48141	0.113902
GTF2E2	-0.282642	11.2739	0.114484
KRT12	0.538067	6.74071	0.114556
PLK3	-0.222565	11.3619	0.114556
LTB	-0.474065	10.4083	0.114556
IDH2	0.388106	12.2496	0.114556
AMPD1	0.743402	11.8971	0.115064
KLF10	0.372154	11.3342	0.115064
SYT11	-0.419317	4.88379	0.115064
RABIF	-0.340513	10.1529	0.115064
ERH	0.25265	12.2035	0.115064
MAL	-0.864736	10.5616	0.11508
TMCO1	-0.3735	11.4059	0.11508
ST13	0.223396	10.9354	0.11508
RNPEP	-0.282648	12.0773	0.11508
FBXO21	-0.238318	9.60945	0.115645
TMED1	0.269529	10.369	0.115645
IL1R1	-0.65036	5.43606	0.115645
DCBLD2	0.431769	8.56487	0.115645
CDC123	0.23297	10.5722	0.115645
SERPINF1	-0.296828	10.8398	0.115645
BUB1B	0.534578	9.3165	0.116296
RNASEH2B	0.382518	8.03032	0.116296
DCTN6	-0.293685	10.2579	0.116666
OIP5	0.553382	7.68645	0.116752
MMP15	-0.286308	10.8229	0.116752
CYP4F12	-0.238753	10.4118	0.116752
GNB5	0.273675	9.2388	0.116752
PDK1	0.583865	11.177	0.117218
TST	0.430219	10.2571	0.119766
MXI1	-0.327321	11.7634	0.120013
KCNH2	-0.384995	10.1714	0.120013
GABRA2	-0.469882	5.94535	0.120013
TP53BP2	-0.349903	9.12279	0.120013
SLCO2A1	-0.326605	5.83401	0.120361
ECE1	-0.260583	10.7563	0.120479
AP1S2	-0.579027	10.2292	0.121749
ZC3HAV1	-0.185066	11.3819	0.121749
CTSD	0.267124	12.3	0.121749
FEZ2	0.233397	10.1172	0.121962
PIN1	0.205693	11.2769	0.121962
PSMA5	0.242018	10.443	0.12211
COX7B	0.288113	11.6106	0.122386
GPR20	-0.489138	8.10421	0.122757
NTF3	-0.463217	6.84227	0.122799
DPM1	0.250102	11.3836	0.123192
CYP2A6	-0.189611	9.2047	0.123928
VEGFA	-0.377212	11.1971	0.125993
RASGRP3	-0.78211	11.1922	0.126839
SNAPC5	0.305421	10.7929	0.126839
PRCP	0.436805	12.9426	0.127072
PLCL1	-0.45751	8.18722	0.127072
TMEM123	0.577275	13.5415	0.127072
RFXAP	0.594289	5.98656	0.127072
ZWINT	0.518203	10.1716	0.127072
NDUFS4	0.273938	11.8664	0.127323
INSL3	-0.276856	9.11137	0.127323
MFI2	-0.332755	9.58195	0.127323
PSMA2	0.219695	12.2919	0.127323
SREK1	0.202834	10.5988	0.127323
SRGAP3	-0.258397	9.8481	0.127323
CNR2	-0.39497	7.10055	0.128225
ATF3	-0.691087	9.11709	0.128307
C5orf15	0.232892	12.1278	0.128363
RUSC1	-0.261872	10.8432	0.128386
GAPVD1	0.280846	8.92859	0.129318
ALG8	0.244499	13.1595	0.130722
NF1	0.690441	4.83214	0.130722
TARS	0.295653	11.7759	0.130831
SMC2	0.597327	6.71419	0.131178
TNFRSF11A	-0.57451	6.98429	0.132015
CASC3	-0.202865	12.4516	0.132551
PTPN6	-0.401739	12.042	0.132551
DPYSL4	0.266572	8.60381	0.132551
C21orf33	0.230577	11.3247	0.133601
ARHGAP35	-0.340717	8.11404	0.133601
PPP1R11	-0.182108	12.5098	0.134158
MGST3	-0.376171	12.7881	0.134355
AK055981	0.39554	10.0403	0.134414
PRUNE	-0.267251	9.94059	0.134414
SPAM1	0.471816	5.48587	0.136431
ABCG1	0.743422	7.05587	0.136431
LARP4	0.235965	10.9812	0.136431
TMX1	0.270073	11.4703	0.137389
EDRF1	0.288806	10.3692	0.13943
MEGF8	0.653039	5.93117	0.14053
ATP5O	0.262705	13.7097	0.14053
PPIC	-0.809785	6.00932	0.140737
VAT1	-0.259184	10.7666	0.140737
SNRPG	0.207324	12.9866	0.140737
PPP1R13B	-0.445311	8.22405	0.140737
TCERG1	0.211057	9.73811	0.140737
LYN	-0.274737	10.8752	0.142342
AMOT	-0.381436	9.36974	0.142342
POFUT1	0.680292	4.24016	0.142451
BCL2	-0.261415	10.8899	0.144078
ETS1	-0.446439	7.44917	0.144078
HSPB1	-0.580794	12.9908	0.144762
GRB7	-0.504069	9.48822	0.144762
CD37	-0.526298	13.478	0.144904
PRDX1	0.314575	14.0347	0.145292
FEN1	0.332329	11.3448	0.145762
MTMR4	-0.305396	10.8934	0.145762
RAB36	-0.571447	10.5398	0.145951
NDUFB6	0.326829	7.84703	0.146325
GCKR	0.418908	6.54406	0.146325
PPP1R16B	0.838566	9.3332	0.146967
CHUK	-0.206089	11.8596	0.147288
ACVR1	0.298894	9.56837	0.149624
NR3C1	-0.278344	11.0923	0.150531
ITPR3	-0.367259	11.6149	0.150811
BTG1	0.333323	13.2038	0.150811
DENND5A	-0.665061	7.07921	0.150811
RPS6KA3	-0.256427	9.79743	0.150811
WRB	0.319479	10.668	0.150811
SPIN2A	-0.523433	6.0739	0.150811
ABCA4	-0.380586	6.27909	0.150811
DRAP1	0.306748	11.7921	0.150811
MX1	0.69973	11.586	0.150811
LRRN2	-0.561971	10.8474	0.150811
ABCB4	0.676176	6.79333	0.150811
RAD1	0.258235	9.59433	0.150811
PPAP2C	-0.578224	10.1777	0.150811
DVL3	-0.290726	9.94728	0.150811
STMN1	0.324477	10.4321	0.150811
ZNF428	0.257093	10.8127	0.152547
SUZ12	0.245591	10.2207	0.152973
ACSM1	-0.586608	5.99365	0.152973
MYB	-0.278996	7.78259	0.154942
SYMPK	0.388038	9.3245	0.154942
STS	-0.431551	8.83846	0.154942
AAK1	-0.23438	8.23079	0.154942
NCAPD3	0.228127	9.77002	0.154942
MSH3	0.27271	9.39594	0.155226
ADCY1	-0.31546	7.96306	0.156615
LPP	-0.315678	7.11674	0.156615
CYTH2	-0.217551	10.1775	0.157194
NPM1	0.172517	14.7929	0.157353
SCAP	0.38541	11.2243	0.159584
TNFRSF10C	-0.291688	9.59787	0.159584
ZNF32	-0.247341	9.47249	0.1602
KIF14	0.39735	9.15075	0.160537
IRF1	0.350233	11.8182	0.160537
PHYH	0.403188	9.68752	0.160537
ST3GAL1	-0.330256	8.41722	0.160877
MYH11	-0.420157	7.58243	0.160877
FOXJ2	-0.256419	11.2658	0.161701
TBX19	-0.238781	11.0895	0.161701
SMAGP	-0.754718	9.10258	0.161701
GJA8	-0.33538	7.95511	0.161701
ZBTB7B	-0.405379	6.74074	0.161701
GRM8	0.748469	5.00878	0.161701
RGS1	0.869646	10.7559	0.161701
TSC22D3	-0.364889	13.7824	0.162077
SMAD3	-0.251363	9.45146	0.162077
C1R	0.66847	9.17002	0.162078
TM4SF4	-0.545837	5.53775	0.162078
GINS1	0.640566	8.2172	0.162078
MEF2D	-0.277203	12.4069	0.162078
CCT5	0.297269	11.4461	0.162569
SNRPD2	0.214706	13.7164	0.162569
TXNL1	0.246896	11.2791	0.162569
HNRNPA3	0.251267	11.3653	0.162569
APBA1	-0.458789	7.09137	0.163136
AASDHPPT	0.263767	12.8257	0.163757
PUM2	-0.155074	12.2706	0.163757
CD160	-0.533371	5.9259	0.164108
STAT1	0.42933	11.8294	0.165227
SLITRK5	-0.886592	7.30463	0.165879
RPRD2	-0.229203	11.3869	0.165955
IFI6	0.501077	10.7933	0.165955
YPEL1	-0.40183	8.87375	0.165955
KRT10	-0.305184	12.9268	0.165955
LUZP1	-0.197976	10.67	0.165955
ACHE	-0.176904	8.40279	0.16782
BCL10	-0.357716	9.13431	0.168652
CD70	-0.523717	8.84977	0.169224
ATF6	-0.303704	11.468	0.169239
POP4	0.204498	10.7102	0.170327
MAPRE3	-0.312256	10.8361	0.170327
RRP1B	0.313621	11.5691	0.170327
POLR3F	0.268724	8.19025	0.170327
URM1	0.242883	10.7616	0.170327
MLLT4	-0.357644	7.93322	0.170327
PGGT1B	0.267275	7.96601	0.170333
ATP2B1	0.421249	9.17896	0.170333
PLK4	0.435565	7.1457	0.170333
KRAS	-0.251488	10.623	0.170333
DPF1	-0.383494	8.3939	0.170422
C8B	-0.378948	7.0721	0.170422
CD74	-0.457789	14.3141	0.170422
PAK1	0.456994	9.57365	0.170422
SPRY1	-0.621123	8.56983	0.170422
PMPCB	0.23499	9.1566	0.170422
TOX4	-0.157565	10.4022	0.170422
GABRP	-0.461251	7.06612	0.170521
NUP62	-0.205932	10.4662	0.170537
SLC25A1	-0.213006	11.6001	0.170537
XPO1	0.23792	11.8439	0.170787
GPN1	0.231149	9.69656	0.170845
PLA2G5	-0.322817	6.8714	0.171498
CRYM	-0.328521	8.5879	0.172423
DNAJC16	-0.207552	10.8795	0.172784
TSFM	0.189388	9.67186	0.172784
CASP7	0.259214	9.50845	0.173162
CLIP1	-0.255125	10.913	0.173583
ARG2	0.501835	5.85553	0.174564
LDHB	0.306141	14.2717	0.174679
VRK1	0.259614	10.1536	0.17478
TREH	-0.382172	6.72443	0.174785
CSRP2	0.355206	5.67907	0.174785
CLCNKA	0.428372	9.20496	0.175629
FGFR3	-1.40819	7.62472	0.175629
SNRPF	0.244147	11.7521	0.175629
PTP4A2	-0.247062	12.1905	0.175642
ZNF204P	-0.694094	6.68626	0.175698
POU2F2	-0.288558	10.6028	0.175698
PFAS	0.493231	9.2359	0.175698
ABLIM1	-0.937997	8.14262	0.175698
CAND1	0.236617	8.67319	0.175897
OCRL	-0.242574	11.6185	0.175897
KLF4	-0.644101	8.25243	0.175897
C10orf10	-0.801793	8.82706	0.175897
ZNF202	0.314507	7.96363	0.175897
FOXN2	0.355327	5.56984	0.175897
TBC1D8	-0.705661	6.50303	0.177065
SLC22A1	-0.379189	7.68759	0.177737
LRRC14	0.40678	9.00091	0.177737
MED13L	-0.29621	11.3191	0.177737
HIVEP2	0.289076	9.85618	0.177737
DNAJC2	0.300599	8.17981	0.177737
ABO	-0.186853	10.4247	0.177737
PLK2	0.768668	6.79191	0.1778
POGZ	-0.174766	11.7286	0.179283
CDS1	-0.471491	7.54031	0.179373
SELL	-0.799894	9.43065	0.179373
CBX6	-0.244067	12.3373	0.179787
DGKG	-0.333614	6.524	0.180499
OCLN	-0.550851	8.62075	0.180499
TIMP2	-0.453831	10.7471	0.181572
ITPR1	0.492697	8.72917	0.181845
CDKN2A	0.579721	8.18692	0.182207
C6orf62	0.273573	10.628	0.182207
MTMR11	-0.343413	8.38506	0.182207
SSBP1	0.199366	12.0553	0.182207
HSPA1B	-0.374486	9.79787	0.182485
LAG3	0.865787	8.73745	0.182485
IFNAR2	0.342081	11.5644	0.182485
BIRC5	0.318486	9.14356	0.182485
EIF3M	0.265017	13.287	0.182926
TYRP1	0.601203	6.17134	0.182926
MUC3A	-0.221965	10.4951	0.182926
VAMP8	-0.229522	13.3849	0.183371
BZW1	0.199327	11.7543	0.183371
RAB29	-0.516865	8.51274	0.183613
HNRNPA2B1	0.184489	13.7479	0.183613
SEC24B	-0.274944	10.6181	0.1843
ITIH4	-0.249871	9.15627	0.1843
COBL	0.765043	6.95494	0.184337
FOXM1	0.599025	8.40494	0.184347
GPX1	0.388982	12.9872	0.184747
NSA2	0.333291	11.649	0.184747
MED12	-0.177516	9.99083	0.184747
PDIA3	0.369179	12.1812	0.184747
GALK1	0.504349	7.53684	0.184802
MAT1A	-0.306723	9.19123	0.184802
GP5	0.538942	6.15495	0.184802
RBPMS	-0.295114	7.28897	0.184802
WNT10B	-0.444213	9.98494	0.184802
MFAP3	0.169233	10.0853	0.1865
MXD1	-0.263028	6.33281	0.1865
OLFM4	0.638549	5.14716	0.186731
UNG	0.316928	9.86843	0.186731
CCL1	-0.539859	8.38557	0.188363
CTSK	-0.239106	7.75867	0.188412
FAM89B	-0.269426	13.1123	0.188412
IMMT	0.219905	9.8231	0.188518
FAM134B	-0.55774	5.49369	0.189015
GRB2	-0.21671	11.8221	0.189532
GABARAPL1	-0.396036	10.5888	0.189532
TGFB2	-0.514735	7.13629	0.189532
NFKBIA	-0.489905	13.1099	0.189532
HAGH	0.31455	11.6497	0.189733
TNFSF10	0.73077	11.1477	0.189733
SHFM1	0.220785	11.9147	0.189733
SEC14L2	-0.218562	6.11053	0.189733
ITGAV	-0.197277	9.71552	0.189733
COPE	0.194224	14.1714	0.190262
DNMBP	-0.342572	9.39066	0.192403
REV3L	0.241329	9.91395	0.192726
FOXO1	-0.313915	11.1031	0.192794
MAP3K8	0.485692	5.89739	0.193042
CETN3	0.248003	10.9239	0.194728
SEC61B	0.171153	13.9477	0.194728
SNX17	0.347194	9.55355	0.194795
GLO1	-0.262754	13.4746	0.194795
EMP3	-0.495475	13.7819	0.194795
TUBB3	-0.361198	10.5029	0.194795
USP9X	-0.253788	13.3579	0.194795
ATP2C1	-0.251464	9.48192	0.194939
TRIAP1	0.400576	8.58473	0.195045
CST3	-0.626206	10.549	0.195281
LYRM1	0.239923	11.2796	0.195281
PTPN3	-0.306899	8.39764	0.195281
SERPINB13	-0.501204	6.28233	0.195281
KPNA2	0.379945	9.96966	0.195735
CYTIP	0.2949	9.9124	0.195735
CLIC2	-0.546347	10.0609	0.196686
FILIP1L	-0.563672	5.47698	0.196751
SDHD	0.283995	12.8585	0.196894
POLE2	0.53135	6.76194	0.198382
PRKCB	-0.579914	10.0348	0.198385
RNF144A	0.557978	8.16295	0.198385
DCAF8	-0.268707	11.7298	0.198385
LILRA3	-0.27587	8.54071	0.198385
MTHFD1	0.29949	10.5368	0.198385
PRKAB1	0.322933	8.23218	0.198385
SEMA3F	-0.16633	9.31321	0.198385
LSM3	0.246604	12.0175	0.198385
LINC00847	0.244408	11.685	0.198385
CTSV	-0.49656	5.85245	0.198538
TMEM151B	-0.403653	7.49011	0.198538
FAM13A	0.31023	9.99784	0.198538
EIF4G3	0.313114	10.7422	0.198538
RNF19B	-0.247279	10.4453	0.198538
KRT13	-0.202149	10.8228	0.198538
SLC1A2	-0.280412	5.2635	0.198843
TMEM186	0.314224	8.5136	0.201272
TRIO	-0.303068	9.63209	0.201272
TRBC1	-0.299776	9.1134	0.202465
RHOBTB2	-0.490456	6.9779	0.202992
SPP2	0.491049	6.31603	0.203071
ZNF91	-0.498804	12.0419	0.203134
JADE3	-0.240794	8.24312	0.203134
DLD	0.287828	9.92998	0.203134
GDE1	0.231015	10.7393	0.203363
TBC1D31	0.570499	5.33082	0.203363
TRIM32	0.205337	8.53914	0.203831
AGRN	0.347575	10.8158	0.20478
NPHP4	-0.177176	10.011	0.205698
HIPK3	-0.195229	8.74683	0.205698
UBE2S	0.267786	11.7316	0.205698
NEK1	0.217619	8.24994	0.205698
FERMT2	0.588031	8.10055	0.205698
FIBP	0.239783	10.9576	0.205698
SSPN	-0.340497	8.68544	0.205698
EZH2	0.343924	9.6264	0.205992
PPY	-0.501	7.62983	0.205992
DDX23	0.190343	10.2279	0.205992
HIST1H2AE	0.739869	9.91913	0.205992
APOM	0.205575	9.14478	0.206319
XYLB	0.468631	5.73309	0.206873
HSPA6	-0.425658	8.84249	0.206873
HLA-A	-0.15005	15.4031	0.206913
CDKN2C	0.348648	10.0439	0.207988
HSPA9	0.238568	10.7308	0.207988
CDT1	0.349679	8.52711	0.208115
SEPW1	-0.212247	12.5397	0.208115
MKI67	0.394032	8.1982	0.208136
GNAZ	0.595534	7.42267	0.208291
OPN1SW	-0.188786	6.14897	0.208439
SPG11	0.209465	11.5388	0.209007
RBCK1	0.252826	11.0885	0.209007
VPS72	-0.196182	12.3972	0.209009
S1PR1	-0.553541	6.52464	0.209377
CASP1	0.472139	9.73564	0.209444
PRSS16	-0.269358	11.5379	0.209444
NPC2	-0.297006	13.8154	0.209998
CCR1	0.766991	9.18719	0.209998
PAPSS2	-0.481322	7.10468	0.209998
COG7	-0.297075	6.03881	0.211487
EFNA2	-0.302733	8.80797	0.211691
KCTD12	0.495503	7.75447	0.211691
MALT1	-0.341096	9.26722	0.212254
MAPRE2	0.452679	7.68054	0.212782
MITF	-0.378517	7.09592	0.212782
RGS13	1.3365	7.64052	0.212882
HECW1	0.518583	6.27715	0.214039
PLXDC2	-0.643914	5.41611	0.214044
KBTBD11	-0.611773	6.19128	0.214396
NOP16	0.432498	9.89474	0.214396
NFKBIE	-0.370494	9.20081	0.214706
ANXA2P1	0.558639	7.62808	0.214706
FNBP1L	-0.412174	7.17411	0.215655
NENF	-0.189741	9.19967	0.217675
RAB22A	-0.210837	10.5403	0.218345
TTC28	-0.445894	9.41619	0.218345
CTDSP2	-0.174569	13.1124	0.218672
ZNF259P1	-0.358348	6.03715	0.218706
UBA2	0.192915	12.4301	0.218706
SIGLEC6	-0.42512	6.2297	0.218944
CRYBB3	-0.231525	7.39852	0.219791
SOX10	-0.343077	8.87609	0.219791
PRODH	-0.266878	6.52525	0.220302
ASNA1	0.327517	10.0361	0.221089
MTRR	0.294896	10.0024	0.22162
IKZF1	-0.240907	10.5176	0.22162
CDC27	0.241464	8.94255	0.222036
TRDMT1	0.507385	6.89493	0.22303
LRRC23	-0.205002	10.0679	0.22303
GTF3C1	0.198392	11.378	0.22303
POLA1	0.230069	9.51667	0.22303
CYB561D2	0.252067	11.8356	0.223723
RRBP1	0.384325	13.0971	0.224483
NFIB	0.302029	7.75363	0.22553
SLC7A4	-0.221429	9.89563	0.22553
RET	-0.176583	7.11565	0.22553
RNASEH2A	0.377937	9.562	0.22553
KLF12	0.350548	7.48443	0.227204
CDC20	0.576403	8.44015	0.227204
NUDT1	0.282101	9.99664	0.227204
NEK9	0.213909	11.1047	0.227204
KBTBD2	0.190622	9.88561	0.227204
CTSH	-0.726777	10.7299	0.227251
PRNP	0.301967	11.0776	0.227452
HAX1	-0.155002	14.5133	0.227452
NEURL1	-0.191279	10.1014	0.227452
FKBP5	-0.526734	10.5141	0.228203
COX7A1	-0.297665	6.43971	0.228203
DES	-0.255045	6.99858	0.228203
ADM	0.870515	12.1513	0.228203
ECH1	0.187074	13.0492	0.228203
TFEC	0.69606	6.10881	0.228699
SSSCA1	0.205645	12.2543	0.229943
MRPS11	0.210401	10.3154	0.231039
STXBP1	-0.32173	9.62157	0.231305
DDX39A	0.216324	11.5464	0.231305
GCN1L1	0.175442	11.3506	0.231305
WWC1	-0.640729	6.40946	0.231305
ZIC1	-0.557023	6.083	0.231305
TSHR	0.546886	7.62875	0.231305
GTF2F2	0.414411	9.044	0.231305
ITPK1	-0.246195	10.2608	0.231305
JUND	-0.144706	14.8346	0.231305
RAB5B	-0.161884	10.6129	0.231305
CDKN1C	-0.571399	9.12896	0.231305
STARD8	-0.519916	7.77923	0.231305
TBPL1	0.240475	9.97695	0.231305
LMNB1	0.435506	8.97096	0.23182
MRPL33	0.144302	11.4659	0.23182
EEA1	0.533872	6.20594	0.23182
NR2F1	-0.423739	6.86945	0.233071
CHAF1A	0.295134	9.81114	0.233071
POLR2D	0.212988	9.21226	0.233594
NUP205	0.226967	10.7848	0.234716
CDC6	0.451707	8.37376	0.235087
GAS6	-0.339453	13.3426	0.23585
CAMK2G	-0.124949	10.2705	0.235991
CDH18	0.399806	7.83206	0.235991
TMCC1	-0.197261	10.9372	0.235991
G3BP1	0.197978	12.0936	0.235991
CNIH1	0.226223	13.4926	0.235991
PALLD	-0.459862	8.21516	0.236382
KIAA0930	0.544752	7.05825	0.236642
STK3	0.356953	8.31605	0.236924
CTGF	0.904359	9.13232	0.236924
SLC1A6	-0.225072	9.52366	0.236924
RALA	0.215816	9.45466	0.236924
CALCOCO1	-0.189996	11.9912	0.236924
NDUFS3	0.168086	12.4248	0.236924
DDB2	0.246466	10.672	0.237138
CSNK1A1	0.18817	10.963	0.237138
ILF3	0.174333	11.6557	0.237138
PPP2R5D	-0.255185	10.7182	0.237138
HINT1	0.19275	14.1507	0.237138
RALBP1	-0.230605	11.4826	0.237138
DBF4	0.291854	9.06047	0.237138
PSMA3	0.220138	12.5455	0.237138
HNF1B	-0.29153	8.53909	0.237138
NDUFA9	0.192194	10.0571	0.237231
GUCY1A3	-0.636941	7.31348	0.237231
PPM1B	0.198199	9.26614	0.237362
IRS1	0.330795	8.20076	0.237449
SMARCA1	-0.499498	7.49324	0.237568
CCNC	0.381465	10.6009	0.238697
POP1	0.384855	8.04908	0.238697
MCM3	0.263225	9.79017	0.238697
GSTA4	-0.4849	9.66809	0.239146
NDUFB1	0.200421	14.0123	0.239146
PCOLCE	-0.215437	10.0159	0.239284
KDM5B	-0.350295	8.78525	0.239354
ADTRP	-0.551952	8.51642	0.239354
CFB	0.57046	8.30242	0.239354
CD59	-0.272274	12.0393	0.240801
AQR	0.26243	8.50727	0.240801
PDE2A	-0.209912	10.3808	0.240801
CLDN9	-0.276209	9.88156	0.240801
FAM49A	0.405231	9.10891	0.240801
RPP14	0.173413	8.95712	0.240801
FKBP2	0.200195	14.8468	0.240801
ADAM8	-0.377023	10.4273	0.240801
CDK1	0.318373	8.37799	0.240801
PPFIA3	-0.229084	9.69169	0.240801
LOC102724788	-0.431482	10.0239	0.240801
PLXNA3	-0.342452	8.92475	0.240801
LIPC	-0.322888	5.10563	0.240905
ALDH9A1	-0.199314	12.2489	0.240921
UQCRC2	0.234553	11.745	0.241438
ARHGAP1	-0.142745	11.8376	0.241705
HCRT	-0.184797	9.90016	0.241832
ZBTB48	0.387681	8.86012	0.242077
RAD23A	0.150334	12.58	0.242077
NOS3	-0.310807	6.06605	0.242077
ST6GAL1	-0.250675	14.199	0.242077
BCL2A1	-0.345669	7.1155	0.242368
ATP5L	0.306868	10.3359	0.242368
PLLP	-0.180376	8.43377	0.243565
PDK2	-0.239589	9.95148	0.243565
SPIB	-0.241089	11.2336	0.243565
RRAD	-0.340932	7.24687	0.243565
RND1	-0.259412	9.4664	0.243565
SMARCD2	-0.135458	11.6258	0.243565
DHCR24	-0.644467	8.30149	0.243565
RALYL	0.500953	7.89852	0.243876
MRPL40	0.175972	11.3712	0.244838
GNAL	-0.375635	8.3055	0.245317
LGALS3BP	0.768015	10.7221	0.245317
NR3C2	-0.342076	8.83637	0.245427
YWHAZ	-0.203263	12.8748	0.245427
PCNA	0.292213	11.1635	0.246607
ARID5B	-0.378174	11.7194	0.246607
PARK7	0.149895	13.7642	0.246607
EPM2AIP1	0.269798	10.0277	0.246607
AURKB	0.340532	10.6614	0.246607
CDK4	0.181935	11.6944	0.246607
ANKRD26	0.359933	7.81201	0.246607
PRIM1	0.259268	9.01402	0.246607
TNFRSF1A	-0.318699	10.2636	0.246667
RFC3	0.325444	7.59793	0.246667
HOMER3	-0.642797	10.7471	0.246667
RAB30	0.389172	8.50876	0.246781
TGOLN2	-0.1603	10.9553	0.246781
FAM168A	0.444559	7.12811	0.246781
PPP1R15A	-0.405646	11.2819	0.246781
RBM39	0.176396	10.5342	0.246781
HSPG2	0.413862	9.47084	0.247263
SOX30	0.591162	6.41633	0.248422
TMPO	0.35114	7.56075	0.249149
CBLN1	-0.318316	8.67557	0.249192
RGS19	0.235569	11.3988	0.25004
INSL4	-0.306087	7.55573	0.25084
FAIM2	-0.311767	10.404	0.25084
SCN2B	0.343652	7.5819	0.25087
SEC61G	0.197359	13.2451	0.252606
METTL7A	-0.224198	14.4277	0.252606
TRIM9	-0.483871	4.95506	0.252606
C1QBP	0.248309	12.382	0.252606
IDH3A	0.241727	10.6804	0.252606
STAC	0.288156	7.56503	0.252606
WDR47	-0.191999	9.51334	0.252716
KIAA1211L	-0.339165	7.74896	0.253166
LOC102723551	-0.509541	5.68594	0.253477
HNRNPUL1	-0.118744	12.7941	0.254935
RAB40B	0.347683	8.82104	0.255271
ABCF2	0.194875	8.50039	0.255653
EIF1B	0.250557	10.4871	0.256402
RREB1	-0.176895	8.86615	0.256482
AANAT	-0.267029	11.2006	0.256728
MYBL1	-0.501207	7.09921	0.257667
MOXD1	0.606679	12.2577	0.257667
HNRNPM	0.136498	12.3822	0.257667
DDAH2	-0.27037	11.4494	0.257667
UBE2L6	0.278115	12.0581	0.257667
CLDN4	-0.135573	7.9751	0.257667
ZNF467	-0.267333	8.5742	0.258229
CPB1	0.407026	7.41735	0.258365
ELAVL4	-0.516461	5.60877	0.258636
ADD1	-0.163673	11.5805	0.258636
RHOB	-0.645526	12.0647	0.258636
ATP5C1	0.164567	12.6366	0.259028
TDGF1	-0.304364	7.49622	0.259028
TRPC1	-0.425543	6.98349	0.260214
HLA-F	-0.341223	13.9549	0.260331
ADAM15	-0.192322	10.9339	0.260379
SEC13	0.203801	11.7044	0.260379
PRPF18	0.177318	9.48658	0.260379
HNRNPH1	0.190818	11.5257	0.261493
SLC5A5	-0.202119	7.17553	0.261493
MSN	-0.2129	14.412	0.261493
ARHGAP11A	0.518187	6.4164	0.261493
MYBL2	0.354344	9.13664	0.261493
MUC4	-0.294767	10.3035	0.262573
RABGAP1	0.209847	11.0133	0.262642
KIAA0895	-0.644122	6.38985	0.263067
POU2F3	-0.30557	8.56295	0.263067
TFE3	-0.169643	9.91329	0.263067
EIF3K	0.250481	13.6701	0.263067
RASGRF1	-0.252312	6.6239	0.263067
SPAG5	0.412688	8.40585	0.263067
DPM2	0.174962	12.0325	0.263067
MUC5AC	-0.386124	8.43471	0.263067
MSMO1	-0.272728	10.266	0.263067
PRRC2C	-0.196327	11.176	0.263067
ANXA7	-0.198804	12.4618	0.263067
C16orf80	-0.399556	8.1509	0.263067
TOP3A	0.209473	8.99786	0.263067
P2RX3	-0.385929	7.26915	0.263067
KPNB1	0.219594	8.95689	0.263067
FOXF1	-0.524415	5.37512	0.263067
BMPR1A	-0.416866	7.94091	0.263169
ANKRD28	0.348914	8.57079	0.263169
ZBTB6	0.300931	7.87783	0.263463
NCAPH	0.356398	8.35637	0.263463
LBP	-0.219432	10.6507	0.263463
IREB2	0.457107	6.85428	0.263463
MAPKAPK5	0.226786	9.59011	0.263463
ALOX5	0.526213	10.1606	0.263463
DNAJC13	-0.18018	9.93184	0.264602
ATP5A1	0.274801	13.4968	0.264794
DAAM2	-0.335135	8.39827	0.265252
ENTPD1	0.407095	8.86832	0.266112
FAF2	0.210635	10.0266	0.266182
MACF1	0.254834	10.8272	0.266182
CBR1	0.480516	8.76122	0.266182
KDM4C	-0.322118	7.57911	0.266182
ANGPT2	-0.331634	5.99997	0.266182
UBE4B	-0.134571	9.50562	0.266182
KCNS1	0.271913	7.50845	0.266182
DDHD2	-0.255	10.4022	0.266182
GPR17	-0.360316	9.23644	0.266182
DFNA5	-0.326716	7.04728	0.266182
DLGAP4	-0.212263	10.6208	0.266182
SELPLG	-0.234949	11.2005	0.266182
TSC1	0.207843	8.5661	0.266182
XAF1	0.684868	8.0354	0.266182
CCL16	-0.361706	7.64988	0.266182
ATPAF2	0.336601	7.94973	0.266182
HBD	0.604609	10.2775	0.266182
TRAF6	0.284269	8.20309	0.266182
CKMT2	-0.363029	6.21994	0.266182
LRRFIP1	-0.391012	10.9317	0.266182
GDI1	-0.204252	13.6946	0.266182
CHMP7	-0.20135	10.2232	0.266182
MAP3K9	0.271186	8.61046	0.266182
ZNF189	-0.210359	9.6436	0.266182
KIAA0226	-0.199902	11.9459	0.266182
TPI1	0.213476	12.0888	0.266182
LARP7	0.189379	8.96658	0.266182
CNTFR	-0.457994	7.85536	0.268112
ZPR1	0.19945	11.5112	0.268834
OASL	0.277133	8.68625	0.268834
YBX3	-0.654706	8.80131	0.268834
AOC2	-0.260987	8.80193	0.269335
MID2	-0.226136	9.32333	0.269544
DCLK1	0.773347	7.50967	0.270028
KRT6A	-0.205294	9.34289	0.270028
CYCS	0.225925	14.2748	0.270225
WHSC1	-0.560801	10.0734	0.271305
CLN3	-0.246768	11.7462	0.271305
LRMP	-0.46032	11.3363	0.271513
TUBA1B	0.167473	14.4633	0.271513
ADD2	-0.148744	10.059	0.272238
CD101	-0.24297	5.77078	0.272238
TTC37	0.180968	11.1733	0.272238
TM4SF5	-0.182758	10.0979	0.272475
TRIM28	0.18863	13.3618	0.272475
MRPL9	-0.211531	11.2848	0.272475
ENPP2	-0.294151	8.68549	0.272475
OLFML2B	-0.366692	8.17912	0.272475
CEACAM3	-0.316669	9.34235	0.272486
ECM1	-0.395838	7.2337	0.273985
FBXW11	0.187303	10.5263	0.273993
STK38	-0.172349	9.70167	0.275357
ALDOC	-0.20349	11.8162	0.275357
LTBP4	-0.180072	11.7128	0.275357
IGFBP6	-0.268173	5.69857	0.275357
PSMC3IP	0.220713	8.2783	0.275357
MDH1	0.166121	14.1488	0.275357
ABHD2	-0.313482	9.4496	0.275357
WNT6	-0.273832	14.3071	0.275785
NAAA	-0.476475	9.86938	0.27605
RAP1GAP2	-0.266821	11.5382	0.27605
FZR1	-0.222853	11.4829	0.27605
TOMM34	0.166142	11.0119	0.27605
CFHR2	-0.507787	5.2473	0.27605
CCNO	0.538788	6.94183	0.277223
PSMB1	0.154178	13.5317	0.27764
LSM6	0.229327	9.36643	0.27764
RAD51	0.462163	6.60443	0.27764
STRAP	0.162525	12.0643	0.278666
TSPAN8	0.493019	5.92945	0.278666
LRP10	-0.144318	12.9199	0.279918
HIRIP3	0.211073	10.135	0.280418
TLN2	-0.186454	10.4856	0.280603
TPR	-0.18828	11.5945	0.280778
TRA2B	0.157271	11.9715	0.282264
CKM	-0.284252	8.21128	0.282264
OVOL2	-0.402258	7.81801	0.282264
SSTR3	-0.338167	7.1928	0.282569
PDE6D	-0.149726	10.503	0.282659
LONRF1	-0.262527	10.108	0.283073
UCN	-0.185388	11.1683	0.284656
EML2	0.191858	9.72523	0.284656
HPCAL1	-0.159493	13.3924	0.284656
KTN1	0.212647	11.8056	0.284656
NAMPT	-0.506958	9.21605	0.284656
UCP3	-0.232239	7.87698	0.284656
RPP30	0.20377	9.27056	0.284656
HPS1	-0.137794	10.048	0.284656
KDR	0.184131	7.49478	0.284656
ENSA	-0.162676	12.6424	0.284656
EMR1	-0.449733	8.32198	0.284752
CLPX	0.207065	8.62218	0.284752
CSE1L	0.209606	10.0964	0.286348
SOX5	0.440369	7.57806	0.286523
BMX	-0.324685	6.54504	0.286523
ZBTB20	-0.306397	11.8472	0.286686
TK1	0.439557	9.50707	0.286686
PTAFR	-0.273459	7.4579	0.286686
NFASC	-0.304447	6.81733	0.287327
NCR3	-0.339565	9.14562	0.287327
SHOX	0.347545	6.54884	0.28791
BMP2K	-0.440245	7.75621	0.287938
CTSB	-0.228961	9.05901	0.289134
SREBF2	-0.220233	12.7357	0.290077
PPWD1	0.164327	11.035	0.290426
EIF2B2	0.195142	10.7227	0.290426
U2AF1	0.187369	13.2145	0.290426
CEBPD	-0.502019	8.46326	0.290426
NPHP1	-0.371673	6.14455	0.290426
C1orf21	-0.461628	6.39242	0.290814
ECHS1	0.171558	11.2416	0.291525
CBLB	-0.247118	8.68076	0.291525
PLEK	-0.48645	10.0847	0.291525
METTL18	-0.22134	10.2614	0.291668
NFYC	-0.131317	11.4572	0.29187
ATP6V0B	0.188237	13.2911	0.29187
ADD3-AS1	-0.357537	5.25748	0.29188
UCHL3	0.269959	9.16573	0.29188
NECAB2	-0.243733	7.38264	0.29188
BANF1	-0.147981	13.8317	0.29188
PTPN21	-0.280295	6.21412	0.29188
ARPC3	0.127994	11.5473	0.292997
PHLPP1	-0.551512	6.88948	0.294298
ACO2	0.252233	12.0158	0.294397
SLC25A46	0.284803	13.3442	0.294783
SEPHS1	0.374097	8.39574	0.295172
DLGAP5	0.33232	8.20102	0.296491
ACLY	-0.126935	11.7184	0.296597
SERPINB10	0.460799	5.47773	0.297546
PIK3C3	0.208759	9.42598	0.297546
CCR2	0.537892	12.1078	0.297546
LTK	-0.272173	10.5074	0.297546
AHSA2	0.285821	8.61623	0.297546
GFPT1	-0.289338	11.757	0.298638
DSP	-0.740445	4.77511	0.298794
PSCA	-0.290885	9.28034	0.298794
DBN1	0.363926	10.5232	0.298794
LITAF	-0.233077	12.6861	0.300243
PIK3R2	-0.182967	10.2411	0.300266
ELP4	0.477417	6.75242	0.300416
UROD	0.186303	10.5926	0.300447
GPKOW	0.211683	10.2547	0.300761
EPHA7	0.383169	3.134	0.300852
POP7	0.414702	8.1966	0.300852
SULF1	-0.170685	5.16447	0.300852
NHLH1	-0.246292	10.1987	0.300852
MSX2	-0.303275	6.67122	0.300852
ZFP69B	0.452553	6.87056	0.300852
ERBB3	-0.133175	8.08145	0.300852
TFAM	0.219691	9.00748	0.300852
STIM1	-0.157402	11.1725	0.300852
PSMA7	-0.363252	10.3564	0.301371
ZNF205	0.486502	7.17554	0.301496
DMP1	0.314777	5.26256	0.302231
TMEM251	0.283183	9.22603	0.302231
CCDC106	0.335749	9.89773	0.302231
PAK3	-0.283548	6.18212	0.302607
GFI1	0.352186	10.4694	0.304508
B4GALT2	0.248813	10.4746	0.304508
API5	0.146535	9.38378	0.304508
DSG2	-0.617501	7.18696	0.305102
EXOSC8	0.213043	10.2093	0.306339
TRIB1	-0.327432	13.4581	0.306358
ACRV1	0.388933	5.48291	0.306864
GCDH	0.139741	10.6702	0.306864
ZFR	0.110135	10.1108	0.306864
CDK5R1	-0.168257	9.90502	0.306864
RELB	-0.294702	10.5118	0.307649
KRT31	-0.32905	7.93301	0.307761
GIPC1	0.296144	12.0526	0.307761
COPS2	0.217913	9.8704	0.307761
ELN	-0.259135	8.33521	0.309043
POT1	0.409004	6.62559	0.309043
TSPAN5	0.306147	9.22222	0.309043
SUPV3L1	0.193702	9.29552	0.309069
MAST2	0.371753	7.76682	0.309189
TOP2A	0.347623	9.12403	0.310173
HEPH	-0.423054	6.47308	0.310809
ACVR2A	-0.270401	8.62055	0.310809
NR5A2	0.468353	5.04416	0.311318
SP2	-0.163551	10.8538	0.311398
TPP2	0.226974	8.54034	0.312052
NCKIPSD	-0.162182	10.7107	0.312277
FGFR1OP	0.224424	8.98751	0.312277
KCNA5	0.405957	10.4362	0.312277
SH2D1A	-0.3443	5.81396	0.31358
RXRG	-0.14885	7.94282	0.31358
RPS6KA5	0.22866	7.74389	0.31358
TXNL4A	0.162694	11.2266	0.313649
UQCRC1	0.142444	12.6847	0.313729
PLAGL1	-0.315317	8.43566	0.314635
FXYD1	-0.318153	8.61837	0.314635
TBKBP1	-0.333918	8.39787	0.314635
PCBP3	-0.167448	12.7296	0.314635
RTF1	0.213471	9.68818	0.315297
FUT3	-0.397046	7.17843	0.315297
RHOQ	-0.290302	11.9528	0.315576
PTPN2	0.214074	9.15227	0.315745
CEP57	0.289684	9.96318	0.315866
LASP1	-0.197057	12.4408	0.315866
TPH1	-0.411664	3.14067	0.315945
AGTR2	-0.446331	5.34451	0.316479
IL17RA	0.378284	9.47988	0.316479
ALPPL2	-0.222768	9.59494	0.316479
RAPGEF4	0.540302	6.80994	0.317747
BCKDHA	0.175032	11.4553	0.319442
GNPDA1	0.158934	11.231	0.319442
HS3ST1	-0.223064	7.93324	0.319524
TCAP	-0.200484	10.9159	0.319524
PSMD5	-0.132252	11.7863	0.319752
DSC3	-0.446663	6.81658	0.319752
NUFIP1	0.236302	7.66545	0.319752
TFPI	-0.355168	7.96381	0.319752
PRKCE	-0.301327	6.59182	0.319752
CLCN4	0.275996	7.66788	0.319752
KIF13B	0.200624	10.607	0.319752
ABCE1	0.205904	9.08888	0.319752
SNRPD1	0.284987	7.57957	0.320308
PIP5K1B	0.367852	12.6493	0.320369
CEBPZ	0.167564	10.291	0.320603
GLS2	-0.475086	7.26179	0.320603
GPR161	-0.135263	10.7165	0.320856
MLC1	-0.330571	7.83831	0.321366
HCG26	-0.426087	9.72946	0.322943
F13B	0.432086	6.35889	0.323073
COX10	0.327309	7.17843	0.323523
IFNGR2	-0.236356	12.7329	0.323712
ESR1	-0.152912	9.54333	0.324613
BCL7B	-0.138394	11.3714	0.324835
ARTN	-0.169938	10.1886	0.325202
YWHAH	-0.225865	13.2893	0.325202
CLIC1	-0.209671	14.2679	0.325202
SNRNP40	0.162992	10.3018	0.325202
BCKDK	0.21117	10.6882	0.325202
WISP1	0.406888	6.84933	0.326478
CTF1	0.280667	8.18709	0.326676
CLEC11A	-0.24081	10.5386	0.326676
KIF2C	0.479508	7.83651	0.32677
FMO4	-0.205361	8.8776	0.32677
XPO7	-0.15622	11.7455	0.327648
SORBS2	-0.683586	6.34164	0.327648
TOPORS	0.210245	10.8863	0.328469
P2RY14	0.465941	5.32414	0.328565
NCSTN	-0.187411	13.7735	0.328565
CDH11	-0.302438	6.09102	0.328565
ZNF35	0.289603	8.52236	0.328565
ELAVL3	-0.387322	8.87379	0.328565
MTIF2	0.196032	9.37607	0.328565
PRKACA	-0.159257	9.10094	0.328694
CD99	-0.79801	10.0088	0.3287
CLK3	-0.202417	11.3118	0.328739
ADAM3A	0.201143	5.66187	0.328844
LPIN1	0.268981	11.4051	0.3291
SLC25A5	0.234851	12.3649	0.331016
NDUFB3	0.157849	12.0951	0.33141
TBC1D9	-0.412273	13.7705	0.33141
INVS	0.324386	7.64194	0.33163
PROM1	0.46843	6.34645	0.331851
GBX2	0.411587	7.09197	0.331851
NME6	-0.128556	9.45216	0.332158
FIG4	-0.16138	10.337	0.332158
H2AFZ	0.21255	12.6438	0.332158
JUN	-0.4573	11.124	0.332158
FRAT2	-0.29578	7.34575	0.332158
CTPS1	0.40931	7.9874	0.332158
SERPIND1	-0.195464	7.12004	0.332251
TMEM106C	0.269019	10.8691	0.333134
LINC00597	0.498102	4.90307	0.334911
OXT	-0.416736	8.27496	0.335155
GFRA3	-0.23844	8.31424	0.33532
KCNJ4	-0.190553	10.854	0.33532
XK	0.36931	10.3775	0.33532
FABP7	-0.282901	7.75223	0.33532
TIMELESS	0.241155	8.73319	0.33532
RRM2	0.474445	8.67677	0.33532
KCNIP4	-0.272384	6.13167	0.33532
TMPRSS6	-0.225946	10.8343	0.33532
PAGE4	0.610544	5.58774	0.33532
LTA	-0.262409	8.38193	0.33532
AOAH	0.419687	7.76373	0.33532
IRF6	-0.181768	10.2197	0.33532
REG1B	-0.192903	9.64328	0.33532
CDX2	-0.201376	8.85438	0.33532
MGAT1	0.148701	13.5439	0.33532
UGT8	0.620111	8.65467	0.33532
ARC	-0.210189	10.3987	0.335955
PRODH2	-0.307983	7.51458	0.336214
RXRB	-0.117982	10.7393	0.336387
DNAJA2	0.179575	9.14634	0.337112
KIAA0368	-0.296068	7.48316	0.337112
PI15	-0.221452	5.59284	0.337112
RRAS2	-0.76895	7.76564	0.337422
PIGR	-0.157863	9.90267	0.337422
CRYBB1	-0.265055	9.15076	0.337422
ZNF217	0.371533	10.4371	0.337422
ZAP70	-0.402538	7.89265	0.337441
FLOT2	-0.237087	11.2255	0.337665
RNF187	-0.190281	13.4356	0.337665
CA2	0.42949	7.09621	0.337665
PSMB7	0.162837	12.1245	0.338015
PARK2	0.406184	6.22344	0.338015
NTRK2	-0.268436	7.16597	0.338015
GBAS	0.21067	10.3664	0.338015
MICA	0.386208	8.96835	0.338015
CXCR4	-0.347165	14.647	0.338015
PSMB2	0.137318	13.7633	0.338015
C2CD3	-0.156558	10.0899	0.338015
C5orf45	-0.31447	7.64426	0.338015
DOPEY2	-0.430976	7.27403	0.338015
PTTG1IP	0.191764	11.8916	0.338015
ABCA12	-0.481595	5.94291	0.338015
ZNF266	0.243804	9.25391	0.338063
ENO3	0.380598	7.83637	0.338063
GRB10	-0.26695	8.48719	0.338063
SP100	0.22274	10.0983	0.338063
RLBP1	-0.289037	7.72899	0.338063
RAC2	-0.185798	13.339	0.338063
RNASE4	-0.408696	10.5416	0.338633
SLC12A1	-0.44685	6.2266	0.338633
LMNA	-0.260637	9.62121	0.338868
CCT2	0.167526	13.0309	0.338868
IGLL1	-0.751829	6.52292	0.339504
HBBP1	0.618129	8.1918	0.340637
PCDHGA12	-0.334173	6.68668	0.340895
LGALS2	-0.196061	5.81977	0.341114
HLTF	0.188176	9.727	0.341341
TMEM97	0.325234	9.30785	0.341341
FEM1C	-0.247771	8.39272	0.341341
DEFB1	-0.190779	9.43884	0.342212
LIMCH1	0.370566	4.83018	0.342212
ADAM11	-0.281104	7.77446	0.342212
SERPINC1	-0.18777	5.57734	0.342212
IQCK	-0.145968	8.5862	0.342212
KRT1	-0.184464	9.2471	0.342212
AKR1B1	0.31954	12.0906	0.342212
CCDC9	-0.302042	10.6109	0.342212
SLC35A1	-0.153509	11.7534	0.342212
IGLV1-44	0.578833	7.61097	0.342212
HEG1	-0.230208	8.76157	0.342212
DOCK4	0.457969	8.10572	0.342212
CHEK1	0.483849	6.13942	0.342212
DSCR4	0.29858	7.9107	0.342212
DMTN	-0.214018	10.5013	0.34327
LPAR4	0.327358	7.19798	0.34327
LPCAT3	0.277539	9.83501	0.34327
CD79A	0.615275	11.4039	0.343619
RNF40	-0.18709	10.1781	0.343619
NRP1	0.293247	6.00471	0.343619
POLRMT	0.324319	10.38	0.343619
TALDO1	0.163928	12.5399	0.343619
PMS2P3	0.139573	9.85813	0.343619
SLC25A42	-0.183886	10.0931	0.343619
ORC5	0.174638	9.51418	0.344228
AOC3	-0.32666	7.30107	0.344334
FCGRT	-0.320967	12.3852	0.344839
HMGN2	0.125579	15.2298	0.344839
PFDN1	0.17165	11.4002	0.344839
BAP1	0.307567	10.1828	0.344839
PDCL	0.408942	7.40223	0.34573
STAT3	-0.273657	11.0356	0.345846
MFAP2	-0.191801	11.1315	0.345846
ATP6V1H	0.187064	8.50178	0.346002
OAS2	0.236594	11.646	0.346499
ATG4A	-0.213617	10.0595	0.346499
ETV4	-0.292232	7.90681	0.346499
TAGLN2	-0.247999	12.823	0.346499
SUCLA2	0.222028	8.83677	0.346499
MCCC2	0.209799	9.2523	0.346499
PELP1	0.312384	8.16302	0.346499
GMPS	-0.233617	10.4157	0.346499
RNASE1	-0.288489	7.18885	0.346499
MAGEA8	-0.332004	6.88242	0.346499
BUB3	0.169058	12.3185	0.346499
RHOBTB3	0.38053	7.86058	0.346499
ANKRD6	0.422569	7.52942	0.346499
PPP6C	0.154038	12.6068	0.346499
SLC9A8	0.178	9.72785	0.346499
TOP2B	0.183031	11.6577	0.346499
SFXN3	-0.231325	9.31972	0.346499
TBXA2R	-0.207674	9.50295	0.347752
SLC39A8	0.275144	12.4503	0.347858
FAM179B	0.240254	9.86818	0.347864
CYP2C19	-0.328188	8.84159	0.348405
BAHD1	-0.1221	10.6381	0.348405
ALKBH1	0.191215	9.40299	0.348405
MED6	0.168196	8.82819	0.348405
RPL37A	-0.221564	15.0875	0.348405
RIMS3	-0.387853	7.72249	0.348405
WIPI2	0.22194	10.8205	0.348405
GPR35	-0.145392	11.5234	0.348405
GABRR1	0.66987	5.99433	0.348405
RASSF7	-0.13698	11.8812	0.348405
RPL15	0.139964	14.1145	0.348405
WIPF2	-0.141508	11.1687	0.348405
CCR5	0.705108	6.65586	0.348405
CHST7	-0.16656	9.72589	0.348405
POLR3D	-0.14196	11.5811	0.348405
CCT7	0.134826	13.0632	0.348405
OXCT1	0.203336	9.57688	0.348405
BMP8A	-0.38961	6.49102	0.348405
NFKB1	-0.161027	12.0477	0.348405
KLK6	-0.23535	10.3788	0.348506
ASXL3	0.545788	4.94538	0.348506
RPL34	0.0856482	15.563	0.349061
COG2	-0.147825	10.2711	0.349061
HAUS5	-0.149589	11.3155	0.349087
ESRRG	0.51384	9.78269	0.349087
MAPKAPK2	0.186068	12.8397	0.349087
TOMM20	-0.161368	13.2404	0.349599
KAT7	-0.12871	10.4662	0.349742
XRCC3	0.362133	8.10708	0.350434
KLF5	-0.291498	8.9951	0.350846
F2R	0.90136	6.68878	0.350846
OSBPL1A	-0.628628	7.69342	0.350846
PFKFB1	0.400056	6.75877	0.350846
IQSEC2	-0.159905	6.93489	0.350846
HPRT1	0.254285	10.7929	0.350885
ZNF646	-0.161899	9.93937	0.351735
FGR	-0.204633	10.1262	0.352007
ODF2	0.394343	6.93696	0.352047
MIOS	0.211298	10.2197	0.353155
ZNF711	0.507332	5.93198	0.353155
GPR19	0.215171	8.14745	0.353155
HLA-DPA1	-0.425434	11.4386	0.353552
SLITRK3	-0.375051	6.2807	0.354248
MBTPS1	0.204505	10.7941	0.354546
VAV1	-0.186977	11.4008	0.354546
SLC6A2	-0.157309	9.16494	0.354546
PIBF1	0.16344	9.34456	0.354546
TROVE2	-0.207388	10.6127	0.354546
CP	-0.252165	8.02121	0.354546
CDK5	0.284549	9.75316	0.354546
L1CAM	-0.346433	7.27183	0.354546
CADM1	0.674369	11.5131	0.354546
EHHADH	-0.399139	5.86834	0.354546
DOT1L	-0.262665	6.90996	0.354546
SLC25A3	0.162848	14.1698	0.354546
WDR18	0.19637	12.6619	0.355508
PIEZO1	-0.251786	13.1504	0.355508
RAD50	0.198272	8.90431	0.355508
MCM6	0.245849	11.7177	0.355623
MT3	-0.172244	10.6185	0.355891
CMAHP	0.344064	12.1709	0.356078
ZBTB22	-0.157192	10.2392	0.356118
EED	0.19766	10.2459	0.357288
COL4A1	0.384665	5.88929	0.357288
PICK1	-0.145353	11.3426	0.357288
UBAP2L	-0.182764	10.0893	0.357288
KIF2A	0.195065	10.6576	0.357288
ATP5H	0.156755	12.8373	0.357288
HSD17B4	0.181825	10.9979	0.357288
SYNGR2	-0.151241	14.6665	0.357375
CLTC	-0.157904	9.9416	0.357518
LCAT	-0.312806	7.42793	0.357518
NPAS2	-0.182871	7.24731	0.357518
UBE4A	0.179898	11.7405	0.357743
CHRNB4	-0.151287	11.6319	0.357743
STARD3	-0.174482	10.8955	0.358495
STARD13	0.417535	7.76354	0.358495
CD2AP	-0.207945	11.5174	0.358775
NRGN	0.614023	7.2799	0.358788
ZW10	0.255489	7.60696	0.359545
ASIP	-0.374751	7.59719	0.359545
CRK	0.18152	9.13198	0.359545
MRPS18B	0.213246	12.3098	0.360635
CD200	-0.632246	12.3747	0.360717
LIN7A	0.384573	5.34792	0.361225
MSH6	0.160118	9.65039	0.361225
FAM155B	-0.276598	6.53186	0.361225
CLP1	0.186086	9.81298	0.361225
SLC4A3	-0.166081	10.2046	0.361225
IGHM	0.515842	12.7846	0.361225
ARHGEF6	0.341402	10.5696	0.361225
SLC25A13	0.290882	7.3098	0.361225
SAFB2	0.154033	11.4354	0.361324
PLCG2	0.247433	12.6405	0.361324
KRT7	-0.222736	7.7009	0.361324
SCFD1	0.200602	10.4473	0.361716
ACTN3	-0.217841	6.60809	0.362063
MNAT1	0.190024	8.77082	0.362063
ZNF516	-0.331715	5.94843	0.362063
EIF5AL1	0.212681	9.26778	0.362063
ARHGEF15	-0.282113	7.96621	0.362229
PTGDR2	-0.256237	6.79202	0.362276
CHRNA5	0.502533	6.5146	0.362276
PTPN12	0.201681	9.14472	0.362364
BOLA2	0.192878	12.8259	0.362736
GTF2H3	0.140607	9.1924	0.363369
EFCAB14	-0.157941	11.9078	0.364902
IDH3B	0.155598	10.8951	0.366759
KMO	0.340114	7.40764	0.366931
S100B	-0.281164	6.74967	0.366931
NDUFS5	0.131723	12.3111	0.366931
GALNS	-0.194037	11.6692	0.366931
TCEB1	0.150528	12.9606	0.366931
PRSS2	0.273875	6.06439	0.366931
TOM1L2	-0.342792	8.8747	0.366931
USP5	-0.142419	12.4138	0.366931
PITX1	0.396849	7.48135	0.366931
NPTN	0.204424	12.7076	0.366957
ZNF536	-0.3171	7.22076	0.367061
FADS2	-0.497208	8.0446	0.367841
RUVBL2	0.149868	12.1916	0.368202
SERPINB8	-0.298984	6.07157	0.368202
LAMP1	-0.183197	13.6046	0.3691
DLAT	0.168601	10.003	0.369295
TMEM194A	0.226715	9.57085	0.369295
RAE1	0.122575	10.7368	0.370068
SASH3	0.389194	10.6689	0.370864
ABAT	0.229038	7.18994	0.371943
RLF	0.184782	8.57972	0.371943
PREP	0.14381	9.54552	0.371943
LRRC8B	0.41142	6.15931	0.371943
AGR2	0.696833	6.25309	0.372024
CCDC88C	0.264328	9.19641	0.372057
GALT	0.26915	10.6209	0.372057
SPTBN1	-0.141229	8.82482	0.372057
CDK7	0.162065	9.3253	0.372057
POLG2	0.201608	8.55164	0.372057
RBM42	0.148337	10.9458	0.372057
SPTB	-0.189357	9.35921	0.372719
NID2	0.734356	7.92576	0.372719
NR1H3	0.334315	7.44314	0.37299
RPL36AL	0.153587	14.9168	0.37299
MAPK13	-0.354308	9.69768	0.373498
PTPRS	-0.208905	7.20849	0.373498
ECI1	0.13346	12.0753	0.374914
MED7	0.175778	9.89727	0.375108
RIT1	-0.187232	9.36308	0.375139
IL1A	0.294898	7.11705	0.375351
CORO1A	-0.576414	11.8811	0.375568
NDUFAF1	0.211319	9.98402	0.375594
OLFM1	-0.293359	5.37551	0.375594
C1orf105	0.293129	7.5858	0.375594
DNMT1	0.153417	10.6389	0.375976
CENPE	0.472697	6.62314	0.375976
ZNF92	0.321187	7.18297	0.375976
CKAP5	0.191574	9.95354	0.376042
PNMT	-0.165126	10.3769	0.376042
SND1-IT1	-0.359127	7.99244	0.376572
SULT2B1	-0.163119	9.72849	0.376572
SATB2	0.294093	8.66797	0.376572
ATP5S	0.188657	9.31341	0.376572
CST5	0.343926	4.86884	0.376572
SLC10A3	-0.15057	11.9417	0.376572
EZH1	-0.179256	10.6445	0.376752
NFE2L3	-0.495262	9.263	0.376752
B3GAT3	0.163501	10.0798	0.376849
CAMTA1	-0.402244	6.39032	0.376849
IPO5	0.208347	9.38482	0.377309
IGHMBP2	-0.138247	11.7787	0.377423
FBLN1	-0.166485	9.86307	0.377606
MSL1	0.203121	11.0832	0.377676
LILRA4	-0.198908	9.61327	0.377676
AKT3	-0.412464	7.63273	0.377676
FURIN	-0.28854	10.0268	0.377676
CRTAM	-0.511774	4.66611	0.377676
AC090627.1	-0.279321	7.32826	0.378065
ROR1	-0.327212	6.23559	0.378065
CRHR1	-0.182311	9.09302	0.378065
HOXA11	-0.137797	9.13277	0.378065
OAZ2	0.167185	10.5269	0.378065
MT4	-0.12389	9.53192	0.378223
POM121	0.146649	11.4544	0.378223
ADAM18	0.2823	4.09579	0.378264
FUT6	-0.194394	10.3825	0.378264
SMAD6	0.278902	6.02189	0.378264
GSTO1	0.187612	12.0237	0.378264
CD180	-0.549271	10.6221	0.378264
TSPAN6	-0.247099	7.54866	0.379232
C10orf12	-0.16904	8.18077	0.379232
RBP1	0.714919	7.30971	0.379535
DOK4	-0.237746	6.1131	0.379535
HIVEP1	-0.262613	8.81272	0.381365
BLZF1	-0.242484	7.963	0.381365
TADA3	-0.135295	12.8846	0.38153
DDR2	0.532969	7.06388	0.381933
ARID3A	-0.173817	10.746	0.382348
UCHL1	-1.08016	9.43289	0.382838
XRCC4	0.213714	8.86869	0.382838
ITGB4	-0.228894	8.00804	0.383172
SRSF1	0.128916	10.8533	0.383362
RPS27A	0.130655	15.4084	0.383508
TNF	-0.138007	10.0291	0.383584
PPP1R12B	-0.115922	8.49909	0.383661
ING1	0.311978	9.42683	0.383661
SV2A	-0.230215	9.63995	0.383661
ALDH3A2	0.179879	9.79348	0.383661
AFM	0.410946	4.96219	0.384186
UBE3A	0.160608	10.4652	0.384186
MRPL28	0.131628	10.9789	0.384186
ASCC2	-0.13434	11.0494	0.384706
TSPYL5	0.609612	8.62152	0.384733
DAAM1	0.421014	9.51072	0.384733
SH3BP2	-0.424982	6.50065	0.384733
GGCX	0.213493	8.41829	0.384733
DPYSL2	-0.592756	7.93465	0.384733
S100A2	-0.151742	8.64746	0.384733
B3GNT1	0.400329	9.5535	0.384733
UBE2N	0.163249	10.796	0.384733
GRPEL1	0.364479	6.70025	0.385058
ASCL2	-0.206652	6.32222	0.385058
GTSE1	0.158809	9.87277	0.385058
UBXN7	0.304272	9.30305	0.386061
TELO2	0.167218	9.80291	0.386121
SNX4	-0.132904	9.83858	0.386121
TSPO2	-0.135578	11.355	0.386121
GNGT1	-0.249351	4.06106	0.386121
AADAC	0.308522	5.88447	0.386121
MAOA	-0.193743	7.72203	0.386121
IMPG1	0.468596	5.75773	0.386121
SLC2A2	0.317362	5.86237	0.386121
CNTN6	-0.214843	7.58603	0.386121
NCAPH2	-0.161755	9.27897	0.386121
LRP3	-0.216608	9.53164	0.386121
RANBP2	-0.115865	11.282	0.386622
IL6	0.770958	7.79021	0.386784
SEC14L5	-0.270074	7.78903	0.386818
STAT5A	-0.370196	8.31669	0.387228
CA7	-0.283012	8.31626	0.387228
TNFRSF14	0.209001	12.4405	0.388379
GABRA1	-0.31461	6.99182	0.388379
COX11	0.152562	10.9559	0.388379
GPX2	-0.224483	8.81361	0.388379
AP3S1	-0.158532	13.1206	0.388379
ZPBP	0.371496	5.23553	0.388379
KLK11	-0.344626	5.99486	0.389126
NEBL	0.341469	7.3217	0.389126
BEX4	-0.658553	10.1718	0.389562
PDGFRL	-0.400135	6.96792	0.389562
TMEM257	-0.398757	4.50169	0.389562
NPM3	0.254401	11.1523	0.389922
TMEM246	-0.283648	8.40303	0.390108
SEC31B	0.305501	8.81799	0.390986
PKM	0.186842	12.5564	0.391313
TK2	0.178256	9.7647	0.391313
ENG	0.234883	9.09601	0.391313
NUPR1	-0.271655	7.0783	0.391693
BLMH	0.159014	9.79665	0.391693
HSPB11	0.203466	12.2083	0.391693
SERPING1	-0.228761	10.6113	0.392347
AMH	0.218417	6.32946	0.392567
SMAD5	0.198195	8.43032	0.393254
KDM1A	0.174004	10.0271	0.393268
ETF1	0.153242	12.7661	0.393268
SERPINB9	-0.341423	10.2455	0.393268
HLX	0.350822	8.34215	0.393268
UQCRFS1	0.143285	12.8896	0.393268
GLMN	0.230115	7.65635	0.393268
PHKB	0.217204	10.933	0.393454
JAG2	-0.139764	9.91707	0.393635
ZNF264	-0.330648	9.25939	0.393635
SIAH1	0.202255	9.4695	0.393718
ZNF212	-0.123527	10.3892	0.393718
ATP6V0A2	-0.141743	10.5974	0.393718
EEF1E1	0.20139	10.5268	0.393718
WFDC8	-0.296606	7.32921	0.393718
HEXIM1	0.272545	8.02837	0.394564
RAD17	0.172897	10.1181	0.394816
CD40	-0.256191	11.5005	0.39514
TIAL1	0.104344	10.3498	0.395333
GLE1	0.131725	9.18183	0.395944
WTAP	0.188543	10.1757	0.395944
DRD4	0.232571	9.53232	0.395944
MRPL19	0.167914	8.78627	0.395944
NRP2	-0.19523	7.73934	0.395944
ZNF623	0.148843	9.13376	0.395944
CAPN15	0.245121	9.93601	0.395944
NFKBIB	0.189097	9.86675	0.395944
ACYP1	0.187634	9.36356	0.395944
RASGRP2	-0.247779	7.92731	0.395944
LAD1	-0.18235	8.1282	0.395944
BCKDHB	0.231014	8.60675	0.395944
PPIL2	-0.131784	9.49232	0.395944
PLD3	0.273753	11.7583	0.395944
TAF6L	-0.125679	11.1633	0.396318
PMVK	-0.190808	11.1981	0.396318
AJAP1	0.651972	8.51961	0.397037
SOD1	0.167286	13.3137	0.397037
BCAT2	0.284477	10.3937	0.397037
POLR2E	0.284267	11.1664	0.397037
PPFIBP1	-0.377126	4.33558	0.397037
AES	-0.206954	13.4733	0.397037
ALMS1	0.185433	8.92435	0.397679
ATP11A	-0.159582	8.62703	0.397679
KLHDC10	0.181926	10.0283	0.397679
WASF1	-0.440371	5.92206	0.397679
TWISTNB	0.235449	9.09035	0.397679
DIS3	0.236692	7.99646	0.397931
MAGEA12	0.58206	7.27158	0.397931
SYT1	0.426028	9.29382	0.397931
LIAS	0.240834	8.31732	0.397931
TIAM1	0.323106	8.95643	0.398235
STAT6	-0.169562	10.4912	0.398235
ZNF174	0.269865	7.99859	0.39857
MYO10	0.398666	5.11734	0.39857
BST1	-0.402311	5.25994	0.39857
POLD3	0.333854	8.76376	0.39857
RNF216	-0.416688	6.66352	0.39857
TIMM17B	-0.138805	11.9679	0.39857
ATP6V1B2	-0.165886	10.5011	0.398705
HCG9	-0.174257	7.65639	0.39874
BMPR2	-0.422588	6.67783	0.399618
HHEX	0.378086	7.13264	0.399633
IL5RA	0.502581	10.1604	0.399633
EIF4E	0.164597	8.87601	0.399633
TRIP10	0.404761	8.16774	0.399633
ATP9B	0.170218	9.4535	0.39967
RRP9	-0.118691	12.3669	0.399675
ANAPC10	0.174948	8.63251	0.399689
MT1X	0.437318	8.09226	0.400887
GPR143	0.366932	7.74611	0.400887
MBOAT2	0.359125	6.2221	0.401056
NPIPB15	-0.177379	11.3333	0.401056
ETV6	-0.236186	8.62418	0.401056
SPHK2	0.1298	10.9986	0.401056
SENP6	0.271911	8.25886	0.401056
GRINA	-0.154483	11.7562	0.401056
LCE2B	-0.185483	9.67827	0.401056
PSMC4	0.129052	11.0308	0.401056
ITPKB	-0.237437	11.0636	0.401056
CRIP2	-0.231199	10.9673	0.401176
TRAPPC10	0.441455	6.8177	0.401176
NUBP1	0.115912	10.3943	0.401176
PPP2R1B	0.169123	9.17982	0.401176
LAMA4	0.404468	5.82246	0.402825
MRPL49	0.154741	11.5057	0.402825
AXL	-0.318344	7.60948	0.402825
PACRG	0.23807	7.72203	0.402825
ULK2	-0.190118	7.82827	0.402947
SUMO3	-0.182844	13.1022	0.402947
ITGB7	-0.445027	12.1951	0.403144
PLAT	-0.339611	8.29775	0.404464
ANKRD12	-0.187252	10.6962	0.405145
PDE4D	0.252936	8.24941	0.405177
IFNW1	-0.185135	8.52739	0.406583
CACNG3	-0.244339	9.93086	0.406793
RPS28	-0.345063	14.5598	0.406793
UFL1	0.210498	12.2616	0.406793
ISLR	-0.29877	11.6233	0.406793
FGF1	-0.303003	5.72565	0.407735
ERCC1	0.163516	11.6235	0.407735
AEBP1	-0.45219	7.72552	0.407735
RPS24	0.119768	15.3467	0.408004
CD34	-0.142719	10.445	0.408247
NPTXR	0.276523	4.87194	0.408247
WASF3	-0.381811	6.9121	0.408247
PTPRZ1	0.829145	5.77772	0.408247
KIF11	0.405147	8.9556	0.409188
IGLC1	-0.930471	12.9819	0.409591
ARID4A	0.161232	8.0654	0.409591
C2	0.411682	10.597	0.409591
IGF1R	-0.165893	7.85767	0.409773
LCK	-0.194928	7.98437	0.409927
STAM	0.14583	9.70689	0.409927
ARMCX2	-0.474436	8.58711	0.411382
PTPLB	-0.189872	11.2052	0.411382
HK3	-0.364109	8.17631	0.411382
LTB4R	-0.305244	9.02677	0.41151
DKFZP586I1420	0.243571	9.81968	0.411765
ITGA3	-0.137778	10.4857	0.41254
PTOV1-AS1	-0.188063	8.90735	0.41254
RAD23B	0.13635	11.0358	0.41254
COPA	-0.186287	12.7581	0.41254
HSD17B2	-0.217551	5.94272	0.41254
CLCN7	0.217223	10.4608	0.41254
TAOK3	-0.106618	9.75703	0.41254
PPAT	0.309691	9.15952	0.41254
DRG1	0.145779	11.7882	0.41257
CASK	0.206884	7.90465	0.41257
SH3BP5	-0.385785	11.8401	0.41257
HERC2P2	0.191274	10.3189	0.412905
LAMA2	0.53873	7.49814	0.412905
ABL1	-0.0943604	10.7253	0.412905
OAS1	0.266113	10.5955	0.412905
TCTA	-0.138332	11.7113	0.412905
PSMA1	0.105142	10.7831	0.412905
MFAP4	0.380866	5.83975	0.412911
PRPF4	0.128321	10.6015	0.412911
CHST10	-0.31137	8.18997	0.412911
AHDC1	0.353154	8.47575	0.413509
ARID5A	-0.294418	10.2351	0.413606
VPRBP	-0.379615	7.13136	0.413606
PMS2P1	0.11779	10.5478	0.413606
DMPK	-0.134412	9.5948	0.413606
EPB41L1	-0.168452	9.88771	0.413606
S100A10	-0.459884	10.9155	0.413606
CCT6B	0.329136	7.63027	0.4141
PMS1	0.160098	9.64669	0.414521
ITGA1	-0.257487	6.65045	0.414521
KIF22	0.353332	7.51939	0.414521
IL10RB	0.15165	11.8299	0.41462
PAFAH2	-0.20703	8.44337	0.414703
RAB9A	-0.16116	11.7887	0.414703
TRANK1	0.225032	11.7724	0.414703
PSMB10	0.200852	12.3326	0.415234
ORAI2	0.248006	10.6695	0.415234
HNMT	0.330938	7.45726	0.415234
LSR	-0.232806	12.5065	0.415234
PDZRN3	-0.392094	4.19746	0.415234
RBMS2	-0.258945	7.72181	0.415234
NOX1	-0.219736	7.37113	0.415234
C14orf79	-0.161424	10.1269	0.415234
ZNF324	-0.175527	9.33816	0.415234
EID1	0.184136	12.9076	0.415428
COL6A3	0.254848	8.26629	0.415712
SPOP	0.416394	10.2186	0.415712
POLR1C	0.391863	8.40397	0.415712
LZTR1	-0.26003	9.47576	0.415712
MGAM	0.404825	5.04575	0.415712
FOSL2	0.260544	10.0685	0.415712
C6orf106	-0.170859	10.3666	0.415781
NEFM	-0.246492	7.51035	0.416186
ERC1	-0.240392	9.80707	0.416186
RAD51C	0.237875	7.90533	0.416186
BAIAP3	-0.123444	8.31042	0.416221
LAMC1	-0.2357	10.5146	0.416892
FAT2	-0.212267	9.40025	0.416896
ATG12	0.1609	8.99322	0.416896
HCCS	0.140948	10.2071	0.417008
BAI1	-0.150621	8.89177	0.417008
PRDX2	0.205838	13.0588	0.417467
IFNA14	-0.278223	7.83378	0.417484
CDK2AP2	-0.174025	14.05	0.417484
CSF2RB	-0.446775	10.9305	0.417677
TANC2	-0.186529	8.29963	0.417677
CYLC2	-0.386384	5.77357	0.417979
IL27RA	-0.347843	10.0662	0.418374
RFPL3S	0.324408	8.2326	0.419198
TNFRSF25	-0.145035	9.40167	0.419198
DPY19L1	0.241379	9.36567	0.419198
BNIP1	0.112782	9.51382	0.419382
ID1	-0.320503	9.06994	0.419382
ZC3H15	0.130037	11.3194	0.419382
CPS1	0.363385	7.75354	0.420222
ATP2A1	-0.210836	5.92384	0.420222
YWHAE	0.227884	11.5664	0.420348
NASP	0.227287	10.4601	0.420742
TDP2	0.153765	11.0512	0.4216
PITRM1	0.206695	11.5807	0.4216
SRRD	0.13333	10.2599	0.4216
MYL2	-0.263995	10.2487	0.4216
CIC	-0.206593	11.8357	0.4216
TAB1	-0.186479	9.9462	0.4216
CACNA1F	-0.232486	9.635	0.4216
PKP3	-0.306537	9.2842	0.422123
LRP4	-0.24769	6.98269	0.422207
F2RL1	-0.138713	7.61119	0.422207
NFATC4	-0.174425	8.77048	0.422675
RNF41	-0.169069	10.0894	0.423009
SRPK2	0.170434	9.33392	0.423494
PINK1-AS	-0.178587	9.80917	0.423494
ERAP1	-0.348397	6.21265	0.423838
PIGK	0.271797	7.62297	0.423912
ZNF195	0.245544	7.76039	0.423912
EI24	0.200759	12.6659	0.423912
CCND3	-0.325635	11.5997	0.423912
DLG3	0.299752	8.45553	0.424
LRP8	0.317702	7.05495	0.424688
CR2	0.387909	8.42008	0.425108
FAM216A	0.294683	7.0116	0.425268
RDX	0.157445	10.5195	0.425577
FGF4	-0.145377	8.96881	0.42583
TOE1	0.280189	8.5761	0.426239
LOC391322	0.308733	9.99428	0.426239
MINA	0.213369	8.94185	0.426375
RAD51D	-0.146002	9.9075	0.426375
COQ2	0.16882	9.6347	0.426392
ANP32B	0.212082	14.4562	0.426568
NOL4	0.424113	7.83781	0.426568
HR	-0.202119	6.83173	0.426568
PITX2	0.281147	5.56044	0.426568
TMEM8B	0.327	10.682	0.426568
GMFG	0.347058	11.6768	0.426568
COX5B	0.105552	13.3205	0.426568
LGALS3	0.337075	10.092	0.426568
GREB1	-0.438047	7.25027	0.426568
SPC25	0.152669	8.60087	0.426568
DAD1	-0.151725	13.8349	0.426568
KCNA3	-0.346065	8.42454	0.426568
CHD1	-0.141598	11.3245	0.426568
PDZK1IP1	-0.34925	6.94754	0.426568
LAMA5	-0.253886	10.2952	0.426568
CXCR3	0.243925	10.7264	0.426568
PTPN14	0.317116	6.62334	0.426568
SPINK4	-0.381795	7.68418	0.426568
B4GALT4	-0.185654	11.5554	0.426568
ESD	0.192754	10.6511	0.426568
SIX3	0.244524	8.61249	0.426568
CNKSR2	0.269639	7.66475	0.42693
ASXL1	-0.139632	10.1791	0.427006
NBN	0.145466	12.399	0.427336
ARNT	-0.164236	9.35709	0.427336
SCNN1B	-0.423051	9.47204	0.427336
F11	-0.335261	6.90365	0.427389
SF3B2	-0.146693	12.6794	0.427389
CAPN2	-0.283163	12.6543	0.427389
DR1	-0.2148	9.94933	0.427869
YARS	0.158581	12.2364	0.427869
ARHGAP33	-0.16457	9.01159	0.428146
HSPA2	-0.256988	6.41767	0.428424
SLC1A4	-0.16005	12.6046	0.428799
ZFPL1	-0.111575	10.9675	0.428852
MYOD1	-0.279882	8.00101	0.429411
C6orf123	0.39225	5.13824	0.42963
RPS23	-0.156839	15.5196	0.42963
APBB1	-0.231555	8.56183	0.42963
EIF3E	0.190384	13.2755	0.430425
DCLRE1A	0.185641	9.01674	0.431159
PLOD1	0.213803	11.3994	0.431234
SLC31A2	0.185795	9.80625	0.431416
EIF1	-0.124854	12.6414	0.431416
MAP2K4	0.176205	8.82698	0.431669
COA1	0.134812	12.2252	0.433287
SMARCC2	-0.133745	9.97222	0.433522
E2F5	0.181291	10.7862	0.433522
CTNNAL1	0.332378	9.00714	0.433522
B3GALT4	-0.225958	9.3549	0.43439
PGM1	0.162213	11.0307	0.43439
NR0B2	-0.204856	7.54099	0.434818
AFAP1	0.24561	8.42876	0.436043
SERPINB7	-0.308241	8.14604	0.436043
CEACAM7	0.283313	5.59551	0.436043
BRF1	0.266928	8.0117	0.436146
PPP2R5E	0.177543	9.84299	0.436146
STX6	-0.130039	9.24855	0.436146
TAPBP	-0.153435	14.5201	0.436154
RARA	-0.370819	6.75313	0.436688
XDH	-0.195975	8.47534	0.436688
MPI	0.164764	11.5434	0.437356
AIF1	-0.152937	8.59059	0.438661
PSMB3	0.130948	12.813	0.439161
ALDH5A1	0.447362	9.98637	0.439384
GNMT	-0.300472	7.5682	0.439568
HLA-DRA	-0.411937	11.7365	0.439761
PRMT1	0.143251	13.7333	0.440006
AHCTF1	-0.168079	8.81982	0.440181
KCNQ1	-0.239739	9.68421	0.440187
ZNF146	0.158192	13.6854	0.44026
MLX	-0.150311	11.2365	0.441974
CFL1	0.145259	14.6266	0.442271
LOC100508689	-0.221084	6.97426	0.442271
STARD7	0.120958	14.6827	0.442271
BASP1	0.596192	10.4892	0.442271
DLGAP1	0.203621	7.23609	0.442271
PPP1R26	-0.401109	8.82238	0.442271
PPP2R2A	-0.141975	11.6603	0.442541
P2RX7	-0.194302	9.69309	0.442849
DPP6	-0.187821	7.27766	0.442849
BBIP1	0.19575	10.1535	0.442849
FCHO1	-0.17258	10.0697	0.442943
PYGO1	-0.271647	5.67642	0.443507
CD83	-0.28714	8.73463	0.443507
EPHX1	0.369321	9.34911	0.443803
SKI	-0.153108	7.53303	0.443803
SLC38A10	-0.137595	11.6944	0.444361
MAPK8IP1	-0.183054	9.81675	0.444543
POLR2L	0.12926	13.5724	0.444823
SMARCC1	-0.14283	11.1851	0.444823
IRS2	-0.133007	8.41781	0.444823
PEX1	0.144617	9.14144	0.445192
RHOD	-0.146185	12.1227	0.445674
SLC15A2	-0.233188	8.90322	0.445674
ACOT7	0.13918	10.6253	0.445674
ZNF354A	0.220219	8.97189	0.445769
INPP5E	0.130682	11.1901	0.445918
EXOC6B	-0.172365	8.48599	0.446091
RBM4B	-0.112349	10.8824	0.446343
ODF1	-0.147009	10.1187	0.446343
MED14	-0.322214	6.20154	0.446646
SPRR2D	0.315247	10.2333	0.446867
MPPED2	-0.65958	6.05444	0.446867
DDX19B	-0.138219	10.6167	0.446867
EXTL2	0.262151	10.2312	0.446867
EIF4A3	0.152451	11.0328	0.446867
PCP4	-0.307528	6.68445	0.446867
TLR3	0.351839	6.38258	0.446871
MDN1	0.217527	9.9845	0.446871
DNASE2	0.324958	10.7748	0.446871
NDRG4	0.337998	6.36785	0.447015
LRIT1	-0.196592	9.32766	0.447445
PPP4C	0.159157	10.8966	0.447445
KLRAP1	0.30156	7.43655	0.447445
SYN1	-0.122936	13.4629	0.447445
SCNN1D	-0.196856	8.12531	0.447445
HNRNPK	0.10773	14.7316	0.447445
SLC17A3	-0.165389	8.38413	0.447445
AKT1	-0.136123	11.9257	0.447445
LINC01138	0.175527	9.5559	0.447445
HARS2	0.166322	8.71507	0.447445
TNC	0.236892	6.76743	0.447445
PNLIP	-0.347665	6.33246	0.447445
LARS2	0.134104	9.52207	0.447445
HRK	-0.220255	8.91124	0.447445
CTNNA1	-0.134046	11.7052	0.447445
2022-09-07	0.113417	11.3862	0.447445
EIF3F	0.188422	14.1093	0.448941
HLA-DOA	-0.125455	9.70285	0.449016
HLA-J	-0.210057	13.33	0.449524
RPS7	0.142612	14.4596	0.449705
RABL3	-0.226779	8.11418	0.449705
PVALB	-0.228761	7.58538	0.449709
MYBPC1	-0.144215	9.22515	0.449709
R3HDM1	0.181235	10.6639	0.449709
FSTL1	0.252372	7.33395	0.449765
HDAC3	0.138679	9.81294	0.449765
DEXI	0.12264	11.6885	0.449765
DSCR3	0.150124	10.9323	0.449765
PLOD2	-0.601271	8.36923	0.449765
NCF2	-0.337133	7.89954	0.449765
IGFBP4	-0.329582	7.88191	0.449765
2022-09-08	-0.379087	9.34448	0.449765
ATP6V1G1	0.124083	12.7639	0.449765
NUDCD3	-0.251536	8.03885	0.449765
RRP7A	0.329259	8.71399	0.450298
BCL11A	-0.349825	10.4773	0.450298
HIST1H3D	0.471481	8.95504	0.450298
RALGAPB	0.282919	7.43481	0.450316
TMEM63A	-0.147406	10.7002	0.450316
KITLG	-0.30657	4.74894	0.450316
SPI1	-0.293254	7.95291	0.450869
ADA	0.219672	10.829	0.450905
U2SURP	-0.184999	9.46423	0.451993
HAS2	-0.329206	5.45438	0.451993
ANGPT1	0.176826	8.18515	0.452093
CCR3	0.215084	7.90542	0.452093
PCDHA13	-0.214745	8.23524	0.452093
TTBK2	0.239355	7.85555	0.452093
HABP2	-0.168979	6.01658	0.452332
COL4A2	-0.210243	8.47674	0.452332
CHD4	-0.136067	11.9278	0.452332
CCKBR	-0.157653	8.95511	0.452332
PANX1	0.369965	6.72147	0.452332
RARS	0.188612	10.9155	0.452332
JADE2	-0.202267	12.0145	0.452332
MTF2	0.231987	8.92901	0.452336
SIPA1L3	-0.181236	11.0767	0.452765
PTPN9	0.131433	9.68606	0.453026
NPR1	-0.190945	7.54242	0.453052
ICA1	-0.290736	9.10671	0.453112
IFNA16	0.266604	7.33777	0.45377
YTHDF3	0.151965	9.84553	0.455192
NHLH2	0.25356	6.05481	0.455232
CD1E	-0.303738	6.75848	0.455232
MBL2	0.299699	5.78118	0.455468
AVP	-0.174964	5.56945	0.455468
OR7A5	-0.312635	6.48308	0.455468
NDP	-0.255275	7.01603	0.455468
BLNK	-0.295111	11.604	0.455468
ZNF749	0.34073	5.45226	0.455549
MARCKS	0.428177	11.6567	0.45563
RPL29	-0.300226	14.6716	0.45563
ADAM19	-0.225153	12.2222	0.45563
LNPEP	0.326945	7.14391	0.45563
WSCD2	0.370868	4.35168	0.455933
GJB3	-0.140085	7.76096	0.455933
SLC22A6	-0.160365	9.86891	0.455933
CEBPB	-0.215614	13.0014	0.455933
MAP2K6	0.27781	8.08946	0.456491
ABCB1	0.239698	7.39962	0.456491
PIGC	-0.1265	11.6705	0.456522
ID3	-0.409472	10.5088	0.456622
TUBGCP4	0.129428	9.10292	0.45683
SLC6A13	-0.337789	8.42128	0.456888
URB2	-0.184394	9.86205	0.456888
GUSB	0.158533	13.431	0.456888
BSG	0.161114	13.9855	0.457333
ZNF160	-0.325152	7.60673	0.457333
MAGEC1	0.535265	10.294	0.457333
TGFBR3	0.324332	5.90251	0.458248
BMP7	-0.279529	6.43657	0.458248
GNLY	-0.293214	6.78584	0.458752
AFF2	-0.176963	8.25412	0.459131
DNAH7	0.381719	7.00411	0.459131
MLLT10	0.24121	7.35415	0.459303
XPNPEP1	0.22529	9.90867	0.459733
UBE2J1	0.133282	14.1961	0.46031
DAG1	0.171049	10.1832	0.460792
TLR6	-0.144366	9.40185	0.460897
EIF4H	0.126227	12.8324	0.461026
SEL1L	0.247507	11.9264	0.461026
BECN1	-0.101264	12.8874	0.461026
FTO	0.165197	11.835	0.461163
RPLP1	-0.31844	14.2045	0.461163
[truncated: 6,624 more rows]
