# Supplementary material for: m6A reader hnRNPA2B1 drives multiple myeloma osteolytic bone disease
Source: Theranostics. 2022 Nov 14;12(18):7760–74. doi: 10.7150/thno.76852 (PMC9706590; doi:10.7150/thno.76852)
Supplement: Supplementary file 4 — Supplementary table 5. [file thnov12p7760s4.xlsx]

## Sheet: Sheet1
Supplementary Table 5. Uncropped blots
